# Supplementary material for: iSymBase: an integrative functional-genomic platform for ecological exploration of insect symbionts
Source: ISME Commun. 2026 May 13;6(1):ycag128. doi: 10.1093/ismeco/ycag128 (PMC13271373; doi:10.1093/ismeco/ycag128)
Supplement: Supporting_Information_Table_ycag128 [file supporting_information_table_ycag128.xlsx]

## Sheet: Table S1
Table S1 Classification tag table of functional records of insect symbionts
Parent Category	Second Category	Counts	Example Record ID	Example Symbiont	Example Function	Example Reference
Defense	stress resistance	20	RISB0090	Bacteroides	enhance the compatibility of invasive pests to new hosts and enable more rapid adaptation to new habitats.	10.1093/ismejo/wrae031
Defense	temparature adaptation	23	RISB0840	Cardinium	Cardinium can increase the thermal tolerance of whitefly	10.1002/ps.6543
Defense	natural enemy resistance	54	RISB0001	Proteus vulgaris Ld01	produces toxic hydrogen cyanide (HCN) and a mandelonitrile-producing cyanoglucoside, amygdalin, which protect the insect from predation	10.1038/s41467-024-54439-z
Defense	pathogen resistance	66	RISB0425	Pseudomonas	Pseudomonas is the most prevalent microbiota in the Plasmodium-negative groups and protects mosquitoes from the invasion of malaria parasites.A low proportion of the Psuedomonas population of microbiome profiles in the hyperendemic areas, indicating that there might be some factors such as malaria parasites to disturb the balance of microbiota	10.1038/s41598-023-35641-2
Defense	pesticide metabolization	110	RISB0112	Enterococcus casseliflavus	increase the resistance of B. dorsalis to β-cypermethrin by regulating cytochrome P450 (P450) enzymes and α-glutathione S-transferase (GST) activities	10.1093/ismejo/wrae058.
Defense	plant defense modulation	56	RISB0390	Acinetobacter	interfere with plant anti-herbivore defense and avoid fully activating the JA-regulated antiherbivore defenses of rice plants	10.1186/s12284-022-00617-w
Defense	antiviral activity	11	RISB0447	Wolbachia	Wolbachia can protect insects against the La Jolla virus (LJV; Iflaviridae) and Newfield virus (NFV; Permutotetraviridae)	10.1038/s41598-023-35726-z
Defense	antimicrobial activity	105	RISB0334	Streptomyces philanthi	S. philanthi protect the offspring from opportunistic pathogens by producing antibiotics ,the beewolf protects S. philanthi from oxidative and nitrosative damage by producing protective enzymes and embalming the symbiont in a secretion containing long-chain hydrocarbons	10.1073/pnas.2302721120
Defense	detoxification enzymes	160	RISB0088	Pseudomonas fulva ZJU1	Pseudomonas fulva ZJU1 can degrade and utilize the mulberry-derived secondary metabolite, 1-deoxynojirimycin (DNJ) as the sole energy source, and after inoculation into nonspecialists, P. fulva ZJU1 increased host resistance to DNJ and significantly promoted growth	10.1073/pnas.2412165121
Defense	plant secondary metabolites	4	RISB0715	Lactobacillus	Have the function of nutrient absorption, energy metabolism, the plant’s secondary metabolites degradation, insect immunity regulation, and so on	10.1038/s41598-022-17278-w
Nutrition	nutrient provision	45	RISB0717	Saccharomyces	Saccharomyces are important fungi for insects in terms of nutrient supply and may be involved in insect development	10.1038/s41598-022-17278-w
Nutrition	amino acid provision	284	RISB0062	Candidatus Dasytiphilus stammeri Pvir	contribution to their hosts is the provisioning of tyrosine for cuticle sclerotization and melanization.	10.1093/ismejo/wrae080
Nutrition	vitamin supplementation	150	RISB0874	Candidatus Schneideria nysicola isolate NT	synthesize four B vitamins(Pan, pantothenate;Fol, folate; Rib, riboflavin; Pyr, pyridoxine) and five Essential Amino Acids(Ile, isoleucine; Val, valine; Lys, lysine; Thr, threonine; Phe, phenylalanine)	10.1093/gbe/evab189
Nutrition	nitrogen fixation	63	RISB1637	Candidatus Dactylopiibacterium carminicum NFDCM	compensate for the nitrogen deficiency in the cochineal diet. In addition, this symbiont may provide essential amino acids, recycle uric acid, and increase the cochineal life span.	10.1093/gbe/evx156
Nutrition	plant biomass digestion	46	RISB0361	Ogataea ramenticola	has the potential of degrading plant cell wall	10.3389/fmicb.2023.1108975
Nutrition	fungal farming	13	RISB1537	Fusarium euwallaceae	Caring for the fungal gardens involves cooperative behavior, and could be related to the decrease of inter- and intra-specific competition for food	10.3390/life9010002
Nutrition	feeding habit alteration	8	RISB1805	Arsenophonus	plant mediation and parasitism might be involved in the dispersal of Arsenophonus. Moreover, Arsenophonus was reported to be involved in host plant specialization in the polyphagous aphid, Aphis craccivora	10.1038/srep22958
Nutrition	cellulose hydrolysis	158	RISB0138	Rhodobacter	Rhodanobacter genera can utilize various carbon sources, including cellobiose. In larvae of longhorned beetles that feed on plants rich in carbohydrates (cellulose and hemicellulose) and lignin, Rhodanobacter can help the larvae digest more carbon nutrients through carbon sequestration	10.1038/s41598-023-49885-6
Nutrition	xylan hydrolysis	17	RISB2461	Serratia liquefaciens	able to utilize three polysaccharides including CMcellulose, xylan and pectin	10.1673/031.010.10701
Nutrition	carbohydrates enzymes	3	RISB0131	Lactococcus lactis	The intestinal microbiota structure was significantly influenced by the probiotic treatment while still maintaining a stable core dominant community of Enterobacteriacea. The colony with these microbiome had the most improved potential functions in terms of gut microbes as well as the carbohydrates active enzymes most improved potential functions.	10.1038/s41598-023-50679-z
Nutrition	chitin degradation	7	RISB1232	Bacillus licheniformis	process termiticidal activity of chitinase enzyme from gut symbiont isolate	10.1016/j.bcab.2020.101548
Nutrition	protein degradation	14	RISB1433	Serratia symbiotica	enzymes from S. symbiotica may facilitate the digestion of plant proteins, thereby helping to suppress plant defense	10.3389/fphys.2019.00438
Nutrition	lipase	9	RISB1489	Bacillus pumilus SW41	process a lipase gene and antiviral activity of its protein against B. mori nucleopolyhedrovirus (BmNPV)	10.1093/jisesa/iey111
Nutrition	pectin hydrolysis	9	RISB1694	Enterobacter sp.	activity of cellulose and hemicellulose, degrade CMC, xylan, and pectin	10.3389/fmicb.2017.00663
Nutrition	carbohydrate metabolism	62	RISB0174	Bifidobacterium asteroides	Bifidobacterium provides complementary demethylation service to promote Gilliamella growth on methylated homogalacturonan, an enriched polysaccharide of pectin. In exchange, Gilliamella shares digestive products with Bifidobacterium, through which a positive interaction is established	10.1038/s41467-024-51365-y
Physiology	male killing	34	RISB0263	Wolbachia	To achieve Male killing (MK), Wolbachia impaired the host dosage compensation system and triggered abnormal apoptosis in male embryos.Also, disrupted the sex-determination cascade of males by inducing female-type splice variants of doublesex (dsx), a downstream regulator of the sex-determining gene cascade.	10.1128/aem.02095-22
Physiology	feminization	8	RISB2547	Wolbachia	the butterfly Eurema hecabe is infected with two different strains (wHecCI2 and wHecFem2) of the bacterial endosymbiont Wolbachia, genetic males are transformed into functional females, resulting in production of all-female broods.	10.1128/AEM.00145-07
Physiology	parthenogenesis	14	RISB2592	Encarsia bacterium	associated with thelytokous parthenogenetic reproduction in Encarsia, a genus of parasitoid wasps	10.1073/pnas.221467498
Physiology	cytoplasmic incompatibility	42	RISB1408	Wolbachia	Wolbachia is the only known reproductive symbiont present in these morphotypes. Wolbachia reduced the ability for embryonic development in crosses involving cured females and infected males within each morphotype (uni-directional CI).	10.1038/s41598-019-54704-y
Physiology	fertility	78	RISB0007	Exiguobacterium sp.	prompted oviposition by flies; The flies' oviposition decisions appear to be guided by bacteria-derived semiochemicals as the bacteria	10.1093/jisesa/ieae040
Physiology	growth regulation	115	RISB0276	Caballeronia insecticola	Gut symbiont resulted in increase in the body size and weight of male adults;increased dispersal capacity of male adults especially for flight	10.1016/j.aspen.2023.102085
Physiology	developmental modulation	66	RISB0402	Burkholderia insecticola	symbiont colonization induces the development of the midgut crypts via finely regulating the enterocyte cell cycles, enabling it to stably and abundantly colonize the generated spacious crypts of the bean bug host	10.3389/fphys.2022.1071987
Other	other	145	RISB0184	Acetobacter	enhancing the brain levels of tyrosine decarboxylase 2 (Tdc2), which is an enzyme that synthesizes octopamine (OA)	10.1111/1744-7917.13370
Other	immune priming	37	RISB1543	Enterobacter ludwigii	two immunity-related genes glucose oxidase (GOX) and lysozyme (LYZ) were more highly expressed in both salivary glands and midguts compared with MgCl2 solution-treated caterpillars	10.1007/s10886-018-0970-0
Other	pathogen interaction	6	RISB2588	Sodalis glossinidius	maintains and expresses inv/spa genes encoding a type III secretion system homologous to that used for invasion by bacterial pathogens	10.1073/pnas.182213299
Other	probiotic	6	RISB0336	Enterococcus faecalis	can be utilized as a novel probiotic which increase the survival rate of insects	10.1371/journal.pone.0281121
Other	learning and memory capacity	6	RISB0102	Gilliamella apicola	Gilliamella apicola carries the gene for the desaturase FADS2, which is able to metabolize polyunsaturated fatty acids from pollen and synthesize endocannabinoid, a lipogenic neuroactive substance, thereby modulating reward learning and memory in honeybees.	10.1016/j.chom.2024.09.013
Other	pigmentation alteration	6	RISB2479	Rickettsiella	changes the insects’ body color from red to green in natural populations, the infection increased amounts of blue-green polycyclic quinones, whereas it had less of an effect on yellow-red carotenoid pigments	10.1126/science.1195463
Other	chemical biosynthesis	78	RISB0127	Citrobacter freundii	may produce 4,8-dimethyldecanal (DMD) production that is strongly associated with attraction to females and host pheromone communication	10.1007/s10340-023-01632-6
Other	toxin production	13	RISB0001	Proteus vulgaris Ld01	produces toxic hydrogen cyanide (HCN) and a mandelonitrile-producing cyanoglucoside, amygdalin, which protect the insect from predation	10.1038/s41467-024-54439-z
Other	semiochemical biosynthesis	51	RISB0128	Escherichia coli	may produce 4,8-dimethyldecanal (DMD) production that is strongly associated with attraction to females and host pheromone communication	10.1007/s10340-023-01632-6
Other	plastic degration	63	RISB0217	Xanthomonas sp. HY-74	strains biodegraded polyethylene terephthalate PET powder, broke it into its degradation products	10.3390/polym15173546

## Sheet: Table S2
Table S2 Supporting literature table for functional records of insect symbionts
All entries were retrieved through keyword-based search followed by manual curation. “None” indicates either absence of relevant host/symbiont information or negative findings reported in the original study.
ID	Title	Authors	doi	Journal	Publish Time	Host	Symbiont
1	Candidatus Curculioniphilus buchneri, a novel clade of bacterial endocellular symbionts from weevils of the genus Curculio	Toju, H; Hosokawa, T; Koga, R; Nikoh, N; Meng, XY; Kimura, N; Fukatsu, T	10.1128/AEM.02154-09	APPLIED AND ENVIRONMENTAL MICROBIOLOGY	2010	Curculio sikkimensis	Candidatus Curculioniphilus buchneri
2	“This is not an Apple”–Yeast Mutualism in Codling Moth	Witzgall, Peter; Proffit, Magali; Rozpedowska, Elzbieta; Becher, Paul G.; Andreadis, Stefanos; Coracini, Miryan; Lindblom, Tobias U. T.; Ream, Lee J.; Hagman, Arne; Bengtsson, Marie; Kurtzman, Cletus P.; Piskur, Jure; Knight, Alan	10.1007/s10886-012-0158-y	Journal of Chemical Ecology	2012	Cydia pomonella	Metschnikowia
3	16S rRNA phylogenetic analysis of the bacterial endosymbionts associated with cytoplasmic incompatibility in insects	ONEILL, SL; GIORDANO, R; COLBERT, AME; KARR, TL; ROBERTSON, HM	10.1073/pnas.89.7.2699	Proceedings of the National Academy of Sciences of the United States of America	1992	Aedes albopictus	Wolbachia pipientis
4	A bacterial symbiont in the Bacteroidetes induces cytoplasmic incompatibility in the parasitoid wasp Encarsia pergandiella	Hunter, MS; Perlman, SJ; Kelly, SE	10.1098/rspb.2003.2475	PROCEEDINGS OF THE ROYAL SOCIETY B-BIOLOGICAL SCIENCES	2003	Encarsia pergandiella	Bacteroidota
5	A Bacterial Symbiont Protects Honey Bees from Fungal Disease	Miller, DL; Smith, EA; Newton, ILG	10.1128/mbio.00503-21	MBIO	2021	Apis mellifera	Bombella apis
6	A distinct strain of Arsenophonus symbiont decreases insecticide resistance in its insect host	Pang, R; Chen, M; Yue, L; Xing, K; Li, TC; Kang, K; Liang, ZK; Yuan, LY; Zhang, WQ	10.1371/journal.pgen.1007725	PLOS GENETICS	2018	Nilaparvata lugens	Arsenophonus
7	A Distinctive and Host-Restricted Gut Microbiota in Populations of a Cactophilic Drosophila Species	Martinson, VG; Carpinteyro-Ponce, J; Moran, NA; Markow, TA	10.1128/AEM.01551-17	APPLIED AND ENVIRONMENTAL MICROBIOLOGY	2017	Drosophila nigrospiracula	bacteria
8	A double-edged sword: Amylostereum areolatum odors attract both Sirex noctilio (Hymenoptera: Siricidae) and its parasitoid, Ibalia leucospoides	Faal, H; Cha, DH; Hajek, AE; Teale, SA	10.1016/j.funeco.2021.101108	Fungal Ecology	2021	Sirex noctilio	Amylostereum areolatum
9	A fitness cost resulting from Hamiltonella defensa infection is associated with altered probing and feeding behaviour in Rhopalosiphum padi	Leybourne, DJ; Valentine, TA; Bos, JIB; Karley, AJ	10.1242/jeb.207936	JOURNAL OF EXPERIMENTAL BIOLOGY	2020	Rhopalosiphum padi	Hamiltonella defensa
10	A Freeloader? The Highly Eroded Yet Large Genome of the Serratia symbiotica Symbiont of Cinara strobi	Manzano-Marín, A; Coeur d'acier, A; Clamens, AL; Orvain, C; Cruaud, C; Barbe, V; Jousselin, E	10.1093/gbe/evy173	GENOME BIOLOGY AND EVOLUTION	2018	Cinara strobi	Buchnera aphidicola
11	A GroEL Homologue from Endosymbiotic Bacteria of the WhiteflyBemisia tabaciIs Implicated in the Circulative Transmission of Tomato Yellow Leaf Curl Virus	Morin, S; Ghanim, M; Zeidan, M; Czosnek, H; Verbeek, M; van den Heuvel, JFJM	10.1006/viro.1999.9631	Virology	1999	Bemisia tabaci	Buchnera spp.
12	A gut commensal bacterium promotes black soldier fly larval growth and development partly via modulation of intestinal protein metabolism	Luo, XY; Fang, GQ; Chen, KQ; Song, Y; Lu, TY; Tomberlin, JK; Zhan, S; Huang, YP	10.1128/mbio.01174-23	MBIO	2023	Hermetia illucens	Citrobacter amalonaticus
13	A Gut Commensal Bacterium Promotes Mosquito Permissiveness to Arboviruses	Wu, Pa; Sun, Peng; Nie, Kaixiao; Zhu, Yibin; Shi, Mingyu; Xiao, Changguang; Liu, Han; Liu, Qiyong; Zhao, Tongyan; Chen, Xiaoguang; Zhou, Hongning; Wang, Penghua; Cheng, Gong	10.1016/j.chom.2018.11.004	Cell Host & Microbe	2019	Aedes aegypti	Serratia marcescens
14	A Gut Symbiotic Bacterium Serratia marcescens Renders Mosquito Resistance to Plasmodium Infection Through Activation of Mosquito Immune Responses	Bai, L; Wang, LL; Vega-Rodríguez, J; Wang, GD; Wang, SB	10.3389/fmicb.2019.01580	FRONTIERS IN MICROBIOLOGY	2019	Anopheles sinensis	Serratia Y1
15	A leaf-rolling weevil benefits from general saprophytic fungi in polysaccharide degradation	Li, XQ; Wheeler, GS; Ding, JQ	10.1007/s11829-012-9194-3	ARTHROPOD-PLANT INTERACTIONS	2012	Heterapoderopsis bicallosicollis	Aspergillus sp.
16	A Lethal Fungus Infects the Chinese White Wax Scale Insect and Causes Dramatic Changes in the Host Microbiota	Sun, T; Wang, XQ; Zhao, ZL; Yu, SH; Yang, P; Chen, XM	10.1038/s41598-018-23671-1	SCIENTIFIC REPORTS	2018	Ericerus pela	Cladosporium langeronii
17	A metabolic pathway assembled by enzyme selection may support herbivory of leaf-cutter ants on plant starch	Bacci, M; Bueno, OC; Rodrigues, A; Pagnocca, FC; Somera, AF; Silva, A	10.1016/j.jinsphys.2013.02.007	JOURNAL OF INSECT PHYSIOLOGY	2013	Atta sexdens	Leucoagaricus gongylophorus
18	A metagenomic approach from aphid’s hemolymph sheds light on the potential roles of co-existing endosymbionts	De Clerck, C; Fujiwara, A; Joncour, P; Léonard, S; Félix, ML; Francis, F; Jijakli, MH; Tsuchida, T; Massart, S	10.1186/s40168-015-0130-5	Microbiome	2015	Pentalonia nigronervosa	Buchnera aphidicola（BPn）
19	A microsporidian impairs Plasmodium falciparum transmission in Anopheles arabiensis mosquitoes	Herren, JK; Mbaisi, L; Mararo, E; Makhulu, EE; Mobegi, VA; Butungi, H; Mancini, MV; Oundo, JW; Teal, ET; Pinaud, SN; Lawniczak, MKN; Jabara, J; Nattoh, G; Sinkins, SP	10.1038/s41467-020-16121-y	NATURE COMMUNICATIONS	2020	Anopheles arabiensis	Microsporidia MB
20	A molecular survey of Australian and North American termite genera indicates that vertical inheritance is the primary force shaping termite gut microbiomes	Rahman, NA; Parks, DH; Willner, DL; Engelbrektson, AL; Goffredi, SK; Warnecke, F; Scheffrahn, RH; Hugenholtz, P	10.1186/s40168-015-0067-8	MICROBIOME	2015	Australian and North American termite genera	termite gut microbiom
21	A mucin protein predominantly expressed in the female-specific symbiotic organ of the stinkbug Plautia stali	Moriyama, M; Hayashi, T; Fukatsu, T	10.1038/s41598-022-11895-1	SCIENTIFIC REPORTS	2022	Plautia stali	Pantoea
22	A New Albomycin-Producing Strain of Streptomyces globisporus subsp. globisporus May Provide Protection for Ants Messor structor	Zakalyukina, YV; Pavlov, NA; Lukianov, DA; Marina, VI; Belozerova, OA; Tashlitsky, VN; Guglya, EB; Osterman, IA; Biryukov, MV	10.3390/insects13111042	Insects	2022	Messor structor	Streptomyces globisporus
23	A new gene from Xenorhabdus bovienii and its encoded protease inhibitor protein against Acyrthosiphon pisum	Zeng, FR; Xue, RF; Zhang, HQ; Jiang, TZ	10.1002/ps.3299	PEST MANAGEMENT SCIENCE	2012	Acyrthosiphon pisum	Xenorhabdus bovienii
24	A new Huanglongbing Species, "Candidatus Liberibacter psyllaurous," found to infect tomato and potato, is vectored by the psyllid Bactericera cockerelli (Sulc)	Hansen, A. K.; Trumble, J. T.; Stouthamer, R.; Paine, T. D.	10.1128/AEM.01268-08	Applied and Environmental Microbiology	2008	Bactericera cockerelli	Candidatus liberibacter Psyllaurous
25	A newly discovered bacterium associated with parthenogenesis and a change in host selection behavior in parasitoid wasps	Zchori-Fein, E; Gottlieb, Y; Kelly, SE; Brown, JK; Wilson, JM; Karr, TL; Hunter, MS	10.1073/pnas.221467498	PROCEEDINGS OF THE NATIONAL ACADEMY OF SCIENCES OF THE UNITED STATES OF AMERICA	2001	Encarsia pergandiella	Encarsia bacterium
26	A newly recorded Rickettsia of the Torix group is a recent intruder and an endosymbiont in the whitefly Bemisia tabaci	Wang, HL; Lei, T; Wang, XW; Maruthi, MN; Zhu, DT; Cameron, SL; Rao, Q; Shan, HW; Colvin, J; Liu, YQ; Liu, SS	10.1111/1462-2920.14927	ENVIRONMENTAL MICROBIOLOGY	2020	Bemisia tabaci	Candidatus Rickettsia_Torix_Bemisia_tabaci
27	A novel bacterial symbiont association in the hispid beetle, Octodonta nipae (Coleoptera: Chrysomelidae), their dynamics and phylogeny	Ali, H; Muhammad, A; Ul Islam, S; Islam, W; Hou, YM	10.1016/j.micpath.2018.03.046	MICROBIAL PATHOGENESIS	2018	Octodonta nipae	Wolbachia
28	A novel Bacteroidetes symbiont is localized in Scaphoideus titanus, the insect vector of Flavescence dorée in Vitis vinifera	Marzorati, M; Alma, A; Sacchi, L; Pajoro, M; Palermo, S; Brusetti, L; Raddadi, N; Balloi, A; Tedeschi, R; Clementi, E; Corona, S; Quaglino, F; Bianco, PA; Beninati, T; Bandi, C; Daffonchio, D	10.1128/AEM.72.2.1467-1475.2006	Applied and Environmental Microbiology	2006	Scaphoideus titanus	Candidatus Cardinium hertigii
29	A novel intracellular mutualistic bacterium in the invasive ant Cardiocondyla obscurior	Klein, A; Schrader, L; Gil, R; Manzano-Marín, A; Flórez, L; Wheeler, D; Werren, JH; Latorre, A; Heinze, J; Kaltenpoth, M; Moya, A; Oettler, J	10.1038/ismej.2015.119	The ISME Journal	2016	Cardiocondyla obscurior	Candidatus Westeberhardia cardiocondylae
30	A Novel Nitrogen-Fixing Bacterium Raoultella electrica Isolated from the Midgut of the Leafhopper Recilia dorsalis	Huang, QY; Feng, YL; Shan, HW; Chen, JP; Wu, W	10.3390/insects14050431	Insects	2023	Recilia dorsalis	Klebsiella electrica
31	A novel Wolbachia strain from the rice moth Corcyra cephalonica induces reproductive incompatibility in the whitefly Bemisia tabaci: sequence typing combined with phenotypic evidence	Hong-Yan Hu, Zheng-Xi Li	10.1111/1758-2229.12279	Environmental Microbiology Reports	2015	Corcyra cephalonica	Wolbachia wCcep
32	A Novel, Extremely Elongated, and Endocellular Bacterial Symbiont Supports Cuticle Formation of a Grain Pest Beetle	Hirota, B; Okude, G; Anbutsu, H; Futahashi, R; Moriyama, M; Meng, XY; Nikoh, N; Koga, R; Fukatsu, T	10.1128/mbio.01482-17	MBIO	2017	Philaenus spumarius	Bacteroidia
33	A polyketide synthase-peptide synthetase gene cluster from an uncultured bacterial symbiont of Paederus beetles	Piel, Jörn	10.1073/pnas.222481399	PROCEEDINGS OF THE NATIONAL ACADEMY OF SCIENCES OF THE UNITED STATES OF AMERICA	2002	Multiple species	Pseudomonas spp.
34	A polystyrene-degrading Acinetobacter bacterium isolated from the larvae of Tribolium castaneum	Wang, Z; Xin, X; Shi, XF; Zhang, YL	10.1016/j.scitotenv.2020.138564	SCIENCE OF THE TOTAL ENVIRONMENT	2020	Tribolium castaneum	Acinetobacter sp. AnTc-1
35	A possibly new Rickettsia-like genus symbiont is found in Chinese wheat pest aphid, Sitobion miscanthi (Hemiptera: Aphididae)	Li, T; Xiao, JH; Xu, ZH; Murphy, RW; Huang, DW	10.1016/j.jip.2010.12.003	JOURNAL OF INVERTEBRATE PATHOLOGY	2011	Sitobion miscanthi	S. miscanthi L type symbiont
36	A proteomic approach reveals possible molecular mechanisms and roles for endosymbiotic bacteria in begomovirus transmission by whiteflies	Kliot, A; Johnson, RS; MacCoss, MJ; Kontsedalov, S; Lebedev, G; Czosnek, H; Heck, M; Ghanim, M	10.1093/gigascience/giaa124	GIGASCIENCE	2020	Bemisia tabaci	Rickettsia
37	A rapidly spreading deleterious aphid endosymbiont that uses horizontal as well as vertical transmission	Gu, XY; Ross, PA; Gill, A; Yang, Q; Ansermin, E; Sharma, S; Soleimannejad, S; Sharma, K; Callahan, A; Brown, C; Umina, PA; Kristensen, TN; Hoffmann, AA	10.1073/pnas.2217278120	PROCEEDINGS OF THE NATIONAL ACADEMY OF SCIENCES OF THE UNITED STATES OF AMERICA	2023	Myzus persicae	Rickettsiella
38	A ribosome-inactivating protein in a Drosophila defensive symbiont	Hamilton, PT; Peng, FN; Boulanger, MJ; Perlman, SJ	10.1073/pnas.1518648113	Proceedings of the National Academy of Sciences of the United States of America	2016	Drosophila neotestacea	Spiroplasma
39	A simple and distinctive microbiota associated withhoney bees and bumble bees	Martinson, VG; Danforth, BN; Minckley, RL; Rueppell, O; Tingek, S; Moran, NA	10.1111/j.1365-294X.2010.04959.x	Molecular Ecology	2010	Apis mellifera	Burkholderia cepacia
40	A single Streptomyces symbiont makes multiple antifungals to support the fungus farming ant Acromyrmex octospinosus	Seipke, Ryan F.; Barke, Jörg; Brearley, Charles; Hill, Lionel; Yu, Douglas W.; Goss, Rebecca J. M.; Hutchings, Matthew I.	10.1371/journal.pone.0022028	PLoS ONE	2011	Acromyrmex octospinosus	Streptomyces sp.
41	A single Photorhabdus gene, makes caterpillars floppy (mcf), allows Escherichia coli to persist within and kill insects	Daborn, PJ; Waterfield, N; Silva, CP; Au, CPY; Sharma, S; Ffrench-Constant, RH	10.1073/pnas.102068099	Proceedings of the National Academy of Sciences	2002	Manduca sexta	Photorhabdus luminescens
42	A soil fungus confers plant resistance against a phytophagous insect by disrupting the symbiotic role of its gut microbiota	Di Lelio, I; Forni, G; Magoga, G; Brunetti, M; Bruno, D; Becchimanzi, A; Luca, MGD; Sinno, M; Barra, E; Bonelli, M; Frusciante, S; Diretto, G; Digilio, MC; Woo, SL; Tettamanti, G; Rao, RS; Lorito, M; Casartelli, M; Montagna, M; Pennacchio, F	10.1073/pnas.2216922120	PROCEEDINGS OF THE NATIONAL ACADEMY OF SCIENCES OF THE UNITED STATES OF AMERICA	2023	Spodoptera littoralis	gut bacteria
43	A Study on Symbiotic Systems of Cicadas Provides New Insights into Distribution of Microbial Symbionts and Improves Fluorescence In Situ Hybridization Technique	Huang, Z; Zhou, JR; Zhang, ZJ; He, H; Wei, C	10.3390/ijms24032434	INTERNATIONAL JOURNAL OF MOLECULAR SCIENCES	2023	Karenia caelatata	Candidatus Sulcia muelleri
44	A Wolbachia symbiont in Aedes aegypti limits infection with dengue, Chikungunya, and Plasmodium	Moreira, LA; Iturbe-Ormaetxe, I; Jeffery, JA; Lu, GJ; Pyke, AT; Hedges, LM; Rocha, BC; Hall-Mendelin, S; Day, A; Riegler, M; Hugo, LE; Johnson, KN; Kay, BH; McGraw, EA; van den Hurk, AF; Ryan, PA; O'Neill, SL	10.1016/j.cell.2009.11.042	CELL	2009	Aedes aegypti	Wolbachia
45	A Wolbachia factor for male killing in lepidopteran insects	Katsuma, S; Hirota, K; Matsuda-Imai, N; Fukui, T; Muro, T; Nishino, K; Kosako, H; Shoji, K; Takanashi, H; Fujii, T; Arimura, SI; Kiuchi, T	10.1038/s41467-022-34488-y	NATURE COMMUNICATIONS	2022	Ostrinia furnacalis	Wolbachia wFur
46	Absence of microbiome triggers extensive changes in the transcriptional profile of Hermetia illucens during larval ontology	Auger, L; Bouslama, S; Deschamps, MH; Vandenberg, G; Derome, N	10.1038/s41598-023-29658-x	SCIENTIFIC REPORTS	2023	Hermetia illucens	microbiome
47	Abundance and Diversity of Ophiostomatoid Fungi Associated With the Great Spruce Bark Beetle (Dendroctonus micans) in the Northeastern Qinghai-Tibet Plateau	Wang, Z; Zhou, QZ; Zheng, GH; Fang, JX; Han, FZ; Zhang, XY; Lu, Q	10.3389/fmicb.2021.721395	FRONTIERS IN MICROBIOLOGY	2021	Dendroctonus micans	Endoconidiophora
48	Abundance and Localization of Symbiotic Bacterial Communities in the Fly Parasitoid Spalangia cameroni	Shalom, SR; Weiss, B; Lalzar, M; Kaltenpoth, M; Chiel, E	10.1128/aem.02549-21	APPLIED AND ENVIRONMENTAL MICROBIOLOGY	2022	Spalangia cameroni	Arsenophonus
49	Actinobacteria as essential symbionts in firebugs and cotton stainers (Hemiptera, Pyrrhocoridae)	Salem, H; Kreutzer, E; Sudakaran, S; Kaltenpoth, M	10.1111/1462-2920.12001	ENVIRONMENTAL MICROBIOLOGY	2013	Dysdercus fasciatus	Coriobacterium glomerans
50	Activation of Wheat Defense Response by Buchnera aphidicola-Derived Small Chaperone Protein GroES in Wheat Aphid Saliva	Li, Q; Fu, Y; Liu, XB; Sun, JX; Hou, ML; Zhang, Y; Chen, JL	10.1021/acs.jafc.1c07046	Journal of Agricultural and Food Chemistry	2022	Sitobion miscanthi	Buchnera aphidicola
51	Adaptations for Symbiont-Mediated External Digestion in Sirex noctilio (Hymenoptera: Siricidae)	Thompson, BM; Bodart, J; McEwen, C; Gruner, DS	10.1603/AN13128	ANNALS OF THE ENTOMOLOGICAL SOCIETY OF AMERICA	2014	Sirex noctilio	Amylostereum areolatum
52	Adult Alphitobius diaperinus Microbial Community during Broiler Production and in Spent Litter after Stockpiling	Crippen, TL; Singh, B; Anderson, RC; Sheffield, CL	10.3390/microorganisms10010175	MICROORGANISMS	2022	Alphitobius diaperinus	gut bacteria
53	Aedes fluviatilis cell lines as new tools to study metabolic and immune interactions in mosquito-Wolbachia symbiosis	Conceiçao, CC; da Silva, JN; Arcanjo, A; Nogueira, CL; de Abreu, LA; de Oliveira, PL; Gondim, KC; Moraes, B; de Carvalho, SS; da Silva, RM; Vaz, ID; Moreira, LA; Logullo, C	10.1038/s41598-021-98738-7	SCIENTIFIC REPORTS	2021	Aedes fluviatilis	Wolbachia pipientis
54	Altered Carbohydrates Allocation by Associated Bacteria-fungi Interactions in a Bark Beetle-microbe Symbiosis	Zhou, FY; Lou, QZ; Wang, B; Xu, LT; Cheng, CH; Lu, M; Sun, JH	10.1038/srep20135	SCIENTIFIC REPORTS	2016	Dendroctonus valens	Leptographium procerum
55	Altered Expression of Chemosensory and Odorant Binding Proteins in Response to Fungal Infection in the Red Imported Fire Ant, Solenopsis invicta	Wei, Zhang; Ortiz-Urquiza, Almudena; Keyhani, Nemat O.	10.3389/fphys.2021.596571	Frontiers in Physiology	2021	Solenopsis invicta	Beauveria bassiana
56	Alternative transcription start site selection in Mr-OPY2 controls lifestyle transitions in the fungus Metarhizium robertsii	Guo, N; Qian, Y; Zhang, QQ; Chen, XX; Zeng, GH; Zhang, X; Mi, WB; Xu, C; Leger, RJS; Fang, WG	10.1038/s41467-017-01756-1	NATURE COMMUNICATIONS	2017	Galleria mellonella	Metarhizium robertsii
57	Aminopeptidase secreted by Chromobacterium sp. Panama inhibits dengue virus infection by degrading the E protein	Saraiva, Raúl G.; Fang, Jingru; Kang, Seokyoung; Angleró-Rodríguez, Yesseinia I.; Dong, Yuemei; Dimopoulos, George	10.1371/journal.pntd.0006443	PLoS neglected tropical diseases	2018	Aedes aegypti	Chromobacterium sp.
58	Amplification of Trpeg: Adaptation of Buchnera Aphidicola to an Endosymbiotic Association with Aphids	LAI, CY; BAUMANN, L; BAUMANN, P	10.1073/pnas.91.9.3819	Proceedings of the National Academy of Sciences	1994	Acyrthosiphon pisum	Buchnera aphidicola
59	Amycolatopsis from Desert Specialist Fungus-Growing Ants Suppresses Contaminant Fungi Using the Antibiotic ECO-0501	Kim, Joyce H.; Scherer, Georgia; Lumpkin, Dellencia S.; Rao, Krithika; Puentes Flores, Carmen D.; Van Arnam, Ethan B.	10.1128/aem.01838-22	Applied and Environmental Microbiology	2023	Trachymyrmex	Amycolatopsis
60	An ancient but promiscuous host-symbiont association between Burkholderia gut symbionts and their heteropteran hosts.	Kikuchi, Y; Hosokawa, T; Fukatsu, T	10.1038/ismej.2010.150	The ISME Journal	2010	Riptortus pedestris	Burkholderia
61	An antibiotic produced by an insect-pathogenic bacterium suppresses host defenses through phenoloxidase inhibition	Eleftherianos, I; Boundy, S; Joyce, SA; Aslam, S; Marshall, JW; Cox, RJ; Simpson, TJ; Clarke, DJ; ffrench-Constant, RH; Reynolds, SE	10.1073/pnas.0610525104	PROCEEDINGS OF THE NATIONAL ACADEMY OF SCIENCES OF THE UNITED STATES OF AMERICA	2007	Manduca sexta	Photorhabdus luminescens subsp. laumondii strain TTNone1
62	An antifungal polyketide associated with horizontally acquired genes supports symbiont-mediated defense in Lagria villosa beetles	Florez, LV; Scherlach, K; Miller, IJ; Rodrigues, A; Kwan, JC; Hertweck, C; Kaltenpoth, M	10.1038/s41467-018-04955-6	NATURE COMMUNICATIONS	2018	Lagria hirta	Burkholderia
63	An aphid facultative symbiont suppresses plant defence by manipulating aphid gene expression in salivary glands	Wang, QY; Yuan, EL; Ling, XY; Zhu-Salzman, K; Guo, HJ; Ge, F; Sun, YC	10.1111/pce.13836	PLANT CELL AND ENVIRONMENT	2020	Acyrthosiphon pisum	Serratia symbiotica
64	An Earliest Endosymbiont, Wolbachia massiliensis sp. nov., Strain PL13 from the Bed Bug (Cimex hemipterus), Type Strain of a New Supergroup T	Laidoudi, Y; Levasseur, A; Medkour, H; Maaloum, M; Ben Khedher, M; Sambou, M; Bassene, H; Davoust, B; Fenollar, F; Raoult, D; Mediannikov, O	10.3390/ijms21218064	INTERNATIONAL JOURNAL OF MOLECULAR SCIENCES	2020	Cimex hemipterus	Wolbachia massiliensis sp. Nov
65	An increased risk of parasitism mediated by the facultative symbiont Regiella insecticola	Luo, C; Gatti, JL; Monticelli, LS; Poirié, M; Desneux, N; Zhao, HY; Hu, ZQ	10.1007/s10340-019-01189-3	JOURNAL OF PEST SCIENCE	2020	Sitobion avenae	Regiella insecticola
66	An Indigenous Gut Bacterium, Enterococcus faecalis (Lactobacillales: Enterococcaceae), Increases Seed Consumption By Harpalus pensylvanicus (Coleoptera: Carabidae)	Schmid, RB; Lehman, RM; Brözel, VS; Lundgren, JG	10.1653/024.097.0232	FLORIDA ENTOMOLOGIST	2014	Harpalus pensylvanicus	Enterococcus faecalis
67	An insect symbiosis is influenced by bacterium-specific polymorphisms in outer-membrane protein A	Weiss, BL; Wu, YN; Schwank, JJ; Tolwinski, NS; Aksoy, S	10.1073/pnas.0805666105	PROCEEDINGS OF THE NATIONAL ACADEMY OF SCIENCES OF THE UNITED STATES OF AMERICA	2008	Glossina morsitans	Sodalis glossinidius
68	An Intranuclear Sodalis-Like Symbiont and Spiroplasma Coinfect the Carrot Psyllid, Bactericera trigonica (Hemiptera, Psylloidea)	Ghosh, S; Sela, N; Kontsedalov, S; Lebedev, G; Haines, LR; Ghanim, M	10.3390/microorganisms8050692	MICROORGANISMS	2020	Bactericera trigonica	Sodalis
69	An odorant binding protein is involved in counteracting detection-avoidance and Toll-pathway innate immunity	Zhang, W; Xie, MS; Eleftherianos, I; Mohamed, A; Cao, YQ; Song, BA; Zang, LS; Jia, C; Bian, J; Keyhani, NO; Xia, YX	10.1016/j.jare.2022.08.013	JOURNAL OF ADVANCED RESEARCH	2023	Locusta migratoria	Metarhizium anisopliae
70	An Overview of Genes From Cyberlindnera americana, a Symbiont Yeast Isolated From the Gut of the Bark Beetle Dendroctonus rhizophagus (Curculionidae: Scolytinae), Involved in the Detoxification Process Using Genome and Transcriptome Data	Soto-Robles, LV; Torres-Banda, V; Rivera-Orduña, FN; Curiel-Quesada, E; Hidalgo-Lara, ME; Zúñiga, G	10.3389/fmicb.2019.02180	FRONTIERS IN MICROBIOLOGY	2019	Dendroctonus rhizophagus	Cyberlindnera americana ChDrAdgY46
71	Analysis of gut microbiota of ladybug beetle (Harmonia axyridis) after feeding on different artificial diets	Xie, BH; Chao, L; Wan, SJ; Si, HR; Yu, WD; Huang, Z; Wang, SG; Desneux, N; Tang, B; Sun, SS	10.1186/s12866-023-03155-7	BMC MICROBIOLOGY	2024	Harmonia axyridis	gut bacteria
72	Analysis of Intestinal Microbial Diversity of Four Species of Grasshoppers and Determination of Cellulose Digestibility	Bai, J; Ling, Y; Li, WJ; Wang, L; Xue, XB; Gao, YY; Li, FF; Li, XJ	10.3390/insects13050432	Insects	2022	Acrida cinerea	Brevibacterium
73	Ancient symbiosis confers desiccation resistance to stored grain pest beetles	Engl, T; Eberl, N; Gorse, C; Krüger, T; Schmidt, THP; Plarre, R; Adler, C; Kaltenpoth, M	10.1111/mec.14418	MOLECULAR ECOLOGY	2018	Lyctus brunneus	Candidatus Shikimatogenerans
74	Annotation of gut bacterial taxonomic and functional diversity in Spodoptera litura and Spilosoma obliqua	Bapatla, KG; Singh, A; Yeddula, S; Patil, RH	10.1002/jobm.201700462	JOURNAL OF BASIC MICROBIOLOGY	2018	Spilosoma obliqua	gut bacteria
75	Antagonistic Effects of Delia antiqua (Diptera: Anthomyiidae)-Associated Bacteria Against Four Phytopathogens	Liu, M; Zhao, XY; Li, XX; Wu, XQ; Zhou, HZ; Gao, YX; Zhang, XJ; Zhou, FY	10.1093/jee/toab002	JOURNAL OF ECONOMIC ENTOMOLOGY	2021	Delia antiqua	Acinetobacter guillouiae
76	Anterior foregut microbiota of the glassy-winged sharpshooter explored using deep 16S rRNA gene sequencing from individual insects	Rogers, EE; Backus, EA	10.1371/journal.pone.0106215	PLOS ONE	2014	Homalodisca vitripennis	Wolbachia ftsZ
77	Antibacterial metabolites from the beetle-associated fungus Penicillium chrysogenum	Li, TX; Su, HY; Yu, JC; Hao, H; Jia, XW; Shi, FC; Xu, CP	10.1590/0001-3765202320220178	Anais da Academia Brasileira de Ciências	2023	Aspongopus chinensis	Penicillium chrysogenum
78	Antibiotic-Producing Beneficial Bacteria in the Gut of the Burying Beetle Nicrophorus vespilloides	Heise, P; Liu, Y; Degenkolb, T; Vogel, H; Scháberle, TF; Vilcinskas, A	10.3389/fmicb.2019.01178	FRONTIERS IN MICROBIOLOGY	2019	Nicrophorus vespilloides	Serratia marcescens 2MH3-2
79	Antibiotic-producing symbionts dynamically transition between plant pathogenicity and insect-defensive mutualism	Flórez, LV; Scherlach, K; Gaube, P; Ross, C; Sitte, E; Hermes, C; Rodrigues, A; Hertweck, C; Kaltenpoth, M	10.1038/ncomms15172	NATURE COMMUNICATIONS	2017	Lagria villosa	Burkholderia gladioli Lv-StA
80	Antibiotic-resistant bacteria in the guts of insects feeding on plants: prospects for discovering plant-derived antibiotics	Ignasiak, K; Maxwell, A	10.1186/s12866-017-1133-0	BMC Microbiology	2017	Diapherodes gigantea	gut bacteria
81	Antibiotics ingestion altered the composition of gut microbes and affected the development and reproduction of the fall armyworm	Fu, Y; Zhang, LY; Zhao, QY; Fu, DY; Yu, H; Xu, J; Yang, S	10.1007/s10340-024-01759-0	JOURNAL OF PEST SCIENCE	2024	Spodoptera frugiperda	Enterococcus spp.
82	Antifungal Streptomyces spp., Plausible Partners for Brood-Caring of the Dung Beetle Copris tripartitus	Kim, SH; Park, G; Park, JS; Kwon, HC	10.3390/microorganisms9091980	MICROORGANISMS	2021	Copris tripartitus	Streptomyces sp. AT67
83	Antiparasitic Ovalicin Derivatives from Pseudallescheria boydii, a Mutualistic Fungus of French Guiana Termites	Sorres, J; Hebra, T; Elie, N; Leman-Loubiere, C; Grayfer, T; Grellier, P; Touboul, D; Stien, D; Eparvier, V	10.3390/molecules27041182	MOLECULES	2022	Nasutitermes corniger	Pseudallescheria boydii
84	Anti-plant Defense Response Strategies Mediated by the Secondary Symbiont Hamiltonella defensa in the Wheat Aphid Sitobion miscanthi	Li, Q; Fan, J; Sun, JX; Zhang, Y; Hou, ML; Chen, JL	10.3389/fmicb.2019.02419	FRONTIERS IN MICROBIOLOGY	2019	Sitobion miscanthi	Candidatus Hamiltonella defensa
85	Aphid endosymbiont facilitates virus transmission by modulating the volatile profile of host plants	Shi, XB; Yan, S; Zhang, C; Zheng, LM; Zhang, ZH; Sun, SE; Gao, Y; Tan, XQ; Zhang, DY; Zhou, XG	10.1186/s12870-021-02838-5	BMC PLANT BIOLOGY	2021	Myzus persicae	Buchnera aphidicola
86	Aphid Facultative Symbionts Aid Recovery of Their Obligate Symbiont and Their Host After Heat Stress	Heyworth, ER; Smee, MR; Ferrari, J	10.3389/fevo.2020.00056	FRONTIERS IN ECOLOGY AND EVOLUTION	2020	Acyrthosiphon pisum	Fukatsuia
87	Aphid genome expression reveals host–symbiont cooperation in the production of amino acids	Hansen, AK; Moran, NA	10.1073/pnas.1013465108	Proceedings of the National Academy of Sciences of the United States of America	2011	Acyrthosiphon pisum	Buchnera
88	Aphid Protected from pathogen by endosymbiont	Scarborough, Claire L.; Ferrari, Julia; Godfray, H. C. J.	10.1126/science.1120180	Science	2005	Acyrthosiphon pisum	Regiella insecticola
89	Aphid species specializing on milkweed harbor taxonomically similar bacterial communities that differ in richness and relative abundance of core symbionts	Enders, L; Hansen, T; Brichler, K; Couture, J; French, E	10.1038/s41598-022-25554-y	SCIENTIFIC REPORTS	2022	Aphis nerii	Arsenophonus
90	Apilactobacillus kunkeei Alleviated Toxicity of Acetamiprid in Honeybee	Liu, P; Niu, JH; Zhu, YJ; Li, Z; Ye, L; Cao, HQ; Shi, TF; Yu, LS	10.3390/insects13121167	Insects	2022	Apis mellifera	Apilactobacillus kunkeei
91	Arakaki N, Miyoshi T, Noda H. Wolbachia-mediated parthenogenesis in the predatory thrips Franklinothrips vespiformis (Thysanoptera: Insecta)	Arakaki, N; Miyoshi, T; Noda, H	10.1098/rspb.2001.1628	Proceedings of the Royal Society of London. Series B: Biological Sciences	2001	Franklinothrips vespiformis	Wolbachia
92	Arsenophonus Interacts with Buchnera to Improve Growth Performance of Aphids under Amino Acid Stress	Tian, PP; Zhang, YL; Huang, JL; Li, WY; Liu, XD	10.1128/spectrum.01792-23	MICROBIOLOGY SPECTRUM	2023	Aphis gossypii	Arsenophonus
93	Asaia symbionts interfere with infection by Flavescence dorée phytoplasma in leafhoppers	Gonella, E; Crotti, E; Mandrioli, M; Daffonchio, D; Alma, A	10.1007/s10340-018-0973-1	Journal of Pest Science	2018	Scaphoideus titanus	Asaia
94	Aseptic Rearing and Infection with Gut Bacteria Improve the Fitness of T ransgenic Diamondback Moth, Plutella xylostella	Somerville, J; Zhou, LQ; Raymond, B	10.3390/insects10040089	Insects	2019	Plutella xylostella	Enterobacter cloacae JJBC 11.1B StrepR
95	Assessing the pathogenicity of gut bacteria associated with tobacco caterpillar Spodoptera litura (Fab.)	Devi, S; Saini, HS; Kaur, S	10.1038/s41598-022-12319-w	SCIENTIFIC REPORTS	2022	Spodoptera litura	Enterococcus mundtii
96	Assessment of the Bacteria community structure across life stages of the Chinese Citrus Fly, Bactrocera minax (Diptera: Tephritidae)	Andongma, AA; Wan, L; Dong, YC; Wang, YL; He, J; Niu, CY	10.1186/s12866-019-1646-9	BMC MICROBIOLOGY	2019	Bactrocera minax	gut bacteria
97	Associated bacteria of a pine sawyer beetle confer resistance to entomopathogenic fungi via fungal growth inhibition	Deng, JD; Xu, WK; Lv, GC; Yuan, H; Zhang, QH; Wickham, JD; Xu, LT; Zhang, LW	10.1186/s40793-022-00443-z	ENVIRONMENTAL MICROBIOME	2022	Monochamus alternatus	Pseudomonas
98	Association of Wolbachia with Gene Expression in Drosophila Testes	Dou, WH; Miao, YH; Xiao, JH; Huang, DW	10.1007/s00248-021-01703-0	MICROBIAL ECOLOGY	2021	Drosophila melanogaster	Wolbachia
99	Associations Between the Small Hive Beetle and the Yeast Kodamaea ohmeri Throughout the Host Life Cycle	Amos, BA; Leemon, DL; Hayes, RA; Cribb, BW; Furlong, MJ	10.1093/jee/toy121	JOURNAL OF ECONOMIC ENTOMOLOGY	2018	Aethina tumida	Kodamaea ohmeri
100	ATP phosphoribosyltransferase from symbiont Entomomyces delphacidicola invovled in histidine biosynthesis of Nilaparvata lugens (Stål)	Wan, PJ; Tang, YH; Yuan, SY; Wang, WX; Lai, FX; Yu, XP; Fu, Q	10.1007/s00726-016-2287-z	Amino Acids	2016	Nilaparvata lugens	Entomomyces delphacidicola
101	Attractancy potential of bacterial volatiles from symbiotic bacteria of wild population of Zeugodacus cucurbitae Coquillett (Diptera:Tephritidae)	Sajan, JV; Subramanian, S; Sharma, K	10.1007/s12600-021-00966-0	PHYTOPARASITICA	2022	Zeugodacus cucurbitae	gut bacteria
102	Attractiveness and Sexual Competitiveness of Anastrepha obliqua Males (Diptera: Tephritidae) Fed on a Diet Enriched With Providencia rettgeri	Roque-Romero, L; Hernández, E; Aceituno-Medina, M; Ventura, C; Toledo, J; Malo, EA	10.3389/fmicb.2020.01777	Frontiers in Microbiology	2020	Anastrepha obliqua	Providencia rettgeri
103	Bacillus subtillis RTSBA6 6.00, a new strain isolated from gut of Helicoverpa armigera (Lepidoptera: Noctuidae) produces chymotrypsin-like protease	Shinde, Ashok A.; Shaikh, Faiyaz K.; Padul, Manohar V.; Kachole, Manvendra S.	10.1016/j.sjbs.2012.03.001	Saudi Journal of Biological Sciences	2012	Helicoverpa armigera	Bacillus subtilis
104	Bacillus symbiont drives alterations in intestinal microbiota and circulating metabolites of lepidopteran host	Li, GN; Zheng, X; Zhu, Y; Long, YH; Xia, XJ	10.1111/1462-2920.15934	ENVIRONMENTAL MICROBIOLOGY	2022	Bombyx mori	Bacillus subtilis
105	Bacteria associated with gut lumen of Camponotus japonicus Mayr	He, H; Chen, YY; Zhang, YL; Wei, C	10.1603/EN11157	ENVIRONMENTAL ENTOMOLOGY	2011	Camponotus japonicus	Candidatus Blochmanniella
106	Bacteria Associated with the Antarctic Endemic Insect Belgica antarctica Jacobs (Diptera Chironomidae)	Maistrenko, OM; Serga, SV; Kovalenko, PA; Kozeretska, IA	10.3103/S0095452723030064	CYTOLOGY AND GENETICS	2023	Belgica antarctica	Serratia plymuthica
107	Bacteria Belonging to Pseudomonas typographi sp. nov. from the Bark Beetle Ips typographus Have Genomic Potential to Aid in the Host Ecology	Peral-Aranega, E; Saati-Santamaría, Z; Kolarik, M; Rivas, R; García-Fraile, P	10.3390/insects11090593	Insects	2020	Ips typographus	Pseudomonas typographi
108	Bacteria Endosymbiont, Wolbachia, Promotes Parasitism of Parasitoid Wasp Asobara japonica	Furihata, S; Hirata, M; Matsumoto, H; Hayakawa, Y	10.1371/journal.pone.0140914	PLOS ONE	2015	Asobara japonica	Wolbachia
109	Bacteria from acidic to strongly alkaline insect midguts: Potential sources of extreme cellulolytic enzymes	Vilanova, Cristina; Marco, Guillem; Domínguez-Escribà, Laura; Genovés, Salvador; Sentandreu, Vicente; Bataller, Esther; Ramón, Daniel; Porcar, Manuel	10.1016/j.biombioe.2012.06.017	Biomass and Bioenergy	2012	Ostrinia nubilalis	Acinetobacter lwoffi
110	Bacteria from the Midgut of Common Cockchafer (Melolontha melolontha L.) Larvae Exhibiting Antagonistic Activity Against Bacterial Symbionts of Entomopathogenic Nematodes: Isolation and Molecular Identification	Skowronek, M; Sajnaga, E; Pleszczynska, M; Kazimierczak, W; Lis, M; Wiater, A	10.3390/ijms21020580	International Journal of Molecular Sciences	2020	Melolontha melolontha	Pseudomonas chlororaphis
111	Bacteria of the genus Asaia stably associate with Anopheles stephensi, an Asian malarial mosquito vector	Favia, G; Ricci, I; Damiani, C; Raddadi, N; Crotti, E; Marzorati, M; Rizzi, A; Urso, R; Brusetti, L; Borin, S; Mora, D; Scuppa, P; Pasqualini, L; Clementi, E; Genchi, M; Corona, S; Negri, I; Grandi, G; Alma, A; Kramer, L; Esposito, F; Bandi, C; Sacchi, L; Daffonchio, D	10.1073/pnas.0610451104	Proceedings of the National Academy of Sciences of the United States of America	2007	Anopheles stephensi	Asaia sp
112	Bacterial Adaptation to the Host's Diet Is a Key Evolutionary Force Shaping Drosophila-Lactobacillus Symbiosis	Martino, ME; Joncour, P; Leenay, R; Gervais, H; Shah, M; Hughes, S; Gillet, B; Beisel, C; Leulier, F	10.1016/j.chom.2018.06.001	Cell Host & Microbe	2018	Drosophila melanogaster	Lactobacillus plantarum FlyG2.1.8
113	Bacterial and fungal communities within and among geographic samples of the hemp pest Psylliodes attenuata from China	Guo, LT; Tang, C; Gao, CS; Li, ZM; Cheng, Y; Chen, J; Wang, TH; Xu, JP	10.3389/fmicb.2022.964735	FRONTIERS IN MICROBIOLOGY	2022	Psylliodes attenuata	bacterial communities
114	Bacterial Associates of a Desert Specialist Fungus-Growing Ant Antagonize Competitors with a Nocamycin Analog	Hansen, Katherine A.; Kim, Rose R.; Lawton, Elisabeth S.; Tran, Janet; Lewis, Stephanie K.; Deol, Arjan S.; Van Arnam, Ethan B.	10.1021/acschembio.2c00187	ACS Chemical Biology	2022	Trachymyrmex smithi	Amycolatopsis
115	Bacterial Associates of a Gregarious Riparian Beetle With Explosive Defensive Chemistry	McManus, R; Ravenscraft, A; Moore, W	10.3389/fmicb.2018.02361	FRONTIERS IN MICROBIOLOGY	2018	Brachinus elongatulus	Dysgonomonas
116	Bacterial biota associated with the invasive insect pest Tuta absoluta (Meyrick)	Lateef, AA; Azeez, AA; Ren, W; Hamisu, HS; Oke, OA; Asiegbu, FO	10.1038/s41598-024-58753-w	SCIENTIFIC REPORTS	2024	Tuta absoluta	Microbiome
117	Bacterial biota composition in gut regions of black soldier fly larvae reared on industrial residual streams: revealing community dynamics along its intestinal tract	Vandeweyer, D; Bruno, D; Bonelli, M; Ijdema, F; Lievens, B; Crauwels, S; Casartelli, M; Tettamanti, G; De Smet, J	10.3389/fmicb.2023.1276187	FRONTIERS IN MICROBIOLOGY	2023	Hermetia illucens	gut bacteria
118	Bacterial communities associated with host-adapted populations of pea aphids revealed by deep sequencing of 16S ribosomal DNA	Gauthier, JP; Outreman, Y; Mieuzet, L; Simon, JC	10.1371/journal.pone.0120664	PLOS ONE	2015	Acyrthosiphon pisum	bacteria
119	Bacterial communities associated with the gut of tomato fruit borer, Helicoverpa armigera (Hübner) (Lepidoptera: Noctuidae) based on Illumina Next-Generation Sequencing	Ranjith, MT; ManiChellappan; Harish, ER; Girija, D; Nazeem, PA	10.1016/j.aspen.2016.03.007	Journal of Asia-Pacific Entomology	2016	Helicoverpa armigera	gut bacteria
120	Bacterial Communities Associated with the Pine Wilt Disease Insect Vector Monochamus alternatus (Coleoptera: Cerambycidae) during the Larvae and Pupae Stages	Chen, HJ; Hao, DJ; Wei, ZQ; Wang, LJ; Lin, T	10.3390/insects11060376	Insects	2020	Monochamus alternatus	Enterobacter
121	Bacterial Communities in the Feces of Laboratory Reared Gampsocleis gratiosa (Orthoptera: Tettigoniidae) across Different Developmental Stages and Sexes	Zhou, ZJ; Huang, HM; Che, XT	10.3390/insects13040361	Insects	2022	Gampsocleis gratiosa	gut bacteria
122	Bacterial communities of Aphis gossypii and Myzus persicae (Hemiptera: Aphididae) from pepper crops (Capsicum sp.)	Gallo-Franco, JJ; Duque-Gamboa, DN; Toro-Perea, N	10.1038/s41598-019-42232-8	SCIENTIFIC REPORTS	2019	Aphis gossypii	Arsenophonus sp.
123	Bacterial Communities of Lab and Field Northern House Mosquitoes (Diptera: Culicidae) Throughout Diapause	Didion, EM; Doyle, M; Benoit, JB	10.1093/jme/tjab184	JOURNAL OF MEDICAL ENTOMOLOGY	2022	Culex pipiens	gut bacteria
124	Bacterial communities of the cotton aphid Aphis gossypii associated with Bt cotton in northern China	Zhao, Y; Zhang, S; Luo, JY; Wang, CY; Lv, LM; Cui, JJ	10.1038/srep22958	SCIENTIFIC REPORTS	2016	Aphis gossypii	Arsenophonus
125	Bacterial Community and PHB-Accumulating Bacteria Associated with the Wall and Specialized Niches of the Hindgut of the Forest Cockchafer (Melolontha hippocastani)	Alonso-Pernas, P; Arias-Cordero, E; Novoselov, A; Ebert, C; Rybak, J; Kaltenpoth, M; Westermann, M; Neugebauer, U; Boland, W	10.3389/fmicb.2017.00291	FRONTIERS IN MICROBIOLOGY	2017	Melolontha hippocastani	gut bacteria
126	Bacterial community associated to the pine wilt disease insect vectors Monochamus galloprovincialis and Monochamus alternatus	Alves, M; Pereira, A; Matos, P; Henriques, J; Vicente, C; Aikawa, T; Hasegawa, K; Nascimento, F; Mota, M; Correia, A; Henriques, I	10.1038/srep23908	SCIENTIFIC REPORTS	2016	Monochamus galloprovincialis	Halomonas
127	Bacterial Community Structure in the Asian Rice Gall Midge Reveals a Varied Microbiome Rich in Proteobacteria	Ojha, A; Sinha, DK; Padmakumari, AP; Bentur, JS; Nair, S	10.1038/s41598-017-09791-0	SCIENTIFIC REPORTS	2017	Orseolia oryzae	Pseudomonas
128	Bacterial diversity of bacteriomes and organs of reproductive, digestive and excretory systems in two cicada species (Hemiptera: Cicadidae)	Zheng, Z; Wang, DD; He, H; Wei, C	10.1371/journal.pone.0175903	PLOS ONE	2017	Platypleura kaempferi	Candidatus Hodgkinia cicadicola like
129	Bacterial ectosymbionts in cuticular organs chemically protect a beetle during molting stages	Janke, RS; Kaftan, F; Niehs, SP; Scherlach, K; Rodrigues, A; Svatos, A; Hertweck, C; Kaltenpoth, M; Flórez, LV	10.1038/s41396-022-01311-x	ISME JOURNAL	2022	Lagria villosa	Burkholderia
130	Bacterial endosymbiont Cardinium cSfur genome sequence provides insights for understanding the symbiotic relationship in Sogatella furcifera host	Zeng, Z; Fu, YT; Guo, DY; Wu, YX; Ajayi, OE; Wu, QF	10.1186/s12864-018-5078-y	BMC GENOMICS	2018	Sogatella furcifera	Cardinium cSfur
131	Bacterial endosymbiont localization in Hyalesthes obsoletus, the insect vector of Bois noir in Vitis vinifera	Gonella, E; Negri, I; Marzorati, M; Mandrioli, M; Sacchi, L; Pajoro, M; Crotti, E; Rizzi, A; Clementi, E; Tedeschi, R; Bandi, C; Alma, A; Daffonchio, D	10.1128/AEM.02121-10	APPLIED AND ENVIRONMENTAL MICROBIOLOGY	2011	Hyalesthes obsoletus	Candidatus Vidania fulgoroideae
132	Bacterial Endosymbionts Identified From Leafhopper (Hemiptera: Cicadellidae) Vectors of Phytoplasmas	Cooper, WR; Walker, WB; Angelella, GM; Grimm, KDS; Foutz, JJ; Harper, SJ; Nottingham, LB; Northfield, TD; Wohleb, CH; Strausbaugh, CA	10.1093/ee/nvad015	ENVIRONMENTAL ENTOMOLOGY	2023	Colladonus geminatus	Candidatus Sulcia
133	Bacterial endosymbionts in field-collected samples of Trialeurodes sp. nr. abutiloneus (Hemiptera: Aleyrodidae)	Cass, BN; Mozes-Daube, N; Iasur-Kruh, L; Bondy, EC; Kelly, SE; Hunter, MS; Zchori-Fein, E	10.1016/j.resmic.2014.01.005	Research in Microbiology	2014	Trialeurodes sp.	Candidatus Portiera
134	Bacterial Endosymbionts of the Psyllid Cacopsylla pyricola (Hemiptera: Psyllidae) in the Pacific Northwestern United States	Cooper, WR; Garczynski, SF; Horton, DR; Unruh, TR; Beers, EH; Peter, WS; Hilton, RJ	10.1093/ee/nvx031	ENVIRONMENTAL ENTOMOLOGY	2017	Cacopsylla pyricola	Arsenophonus
135	Bacterial gut symbionts are tightly linked with the evolution of herbivory in ants	Russell, JA; Moreau, CS; Goldman-Huertas, B; Fujiwara, M; Lohman, DJ; Pierce, NE	10.1073/pnas.0907926106	PROCEEDINGS OF THE NATIONAL ACADEMY OF SCIENCES OF THE UNITED STATES OF AMERICA	2009	ant insects	gut bacteria
136	Bacterial gut symbionts contribute to seed digestion in an omnivorous beetle	Lundgren, JG; Lehman, M	10.1371/journal.pone.0010831	PLOS ONE	2010	Harpalus pensylvanicus	Enterococcus faecalis
137	Bacterial Inhibition on Beauveria bassiana Contributes to Microbiota Stability in Delia antiqua	Zhou, FY; Gao, YX; Liu, M; Xu, LT; Wu, XQ; Zhao, XY; Zhang, XJ	10.3389/fmicb.2021.710800	FRONTIERS IN MICROBIOLOGY	2021	Delia antiqua	bacterial communities
138	Bacterial microbiota protect an invasive bark beetle from a pine defensive compound	Cheng, CH; Wickham, JD; Chen, L; Xu, DD; Lu, M; Sun, JH	10.1186/s40168-018-0518-0	MICROBIOME	2018	Dendroctonus valens	Leptographium procerum
139	Bacterial Protection of Beetle-Fungus Mutualism	Scott JJ, Oh DC, Yuceer MC, Klepzig KD, Clardy J, Currie CR.	10.1126/science.1160423	SCIENCE	2008	Dendroctonus frontalis	Streptomyces
140	Bacterial Symbiont Mediates Aphid Antiviral Systems to Inhibit the Propagation of a New Pathogenic Densovirus in Chinese Wheat Aphid, Sitobion miscanthi	Li, T; Chen, J; Yang, GQ; Wu, YQ; Zhou, J; Xu, PJ; Ren, FR; Li, MH; Wu, XJ; Qiao, GX	10.1021/acs.jafc.4c02642	Journal of Agricultural and Food Chemistry	2024	Sitobion miscanthi	Sitobion miscanthi L-type symbiont (SMLS)
141	Bacterial Symbionts in Ceratitis capitata	Cappelli, A; Petrelli, D; Gasperi, G; Serrao, AGM; Ricci, I; Damiani, C; Favia, G	10.3390/insects13050474	Insects	2022	Ceratitis capitata	Chroococcidiopsis
142	Bacterial symbionts influence host susceptibility to fenitrothion and imidacloprid in the obligate hematophagous bed bug, Cimex hemipterus	Soh, LS; Singham, GV	10.1038/s41598-022-09015-0	SCIENTIFIC REPORTS	2022	Cimex hemipterus	Wolbachia
143	Bacterial symbionts of a devastating coffee plant pest, the stinkbug Antestiopsis thunbergii (Hemiptera: Pentatomidae)	Matsuura, Y; Hosokawa, T; Serracin, M; Tulgetske, GM; Miller, TA; Fukatsu, T	10.1128/AEM.00554-14	APPLIED AND ENVIRONMENTAL MICROBIOLOGY	2014	Antestiopsis thunbergii	Enterobacteriaceae
144	Bacterial symbionts support larval sap feeding and adult folivory in (semi-)aquatic reed beetles	Reis, F; Kirsch, R; Pauchet, Y; Bauer, E; Bilz, LC; Fukumori, K; Fukatsu, T; Kölsch, G; Kaltenpoth, M	10.1038/s41467-020-16687-7	NATURE COMMUNICATIONS	2020	Donacia bicoloricornis	Candidatus Macropleicola muticae
145	Bacterial symbionts, Buchnera, and starvation on wing dimorphism in English grain aphid, Sitobion avenae (F.) (Homoptera: Aphididae)	Zhang, FM; Li, XR; Zhang, YH; Coates, B; Zhou, XG; Cheng, DF	10.3389/fphys.2015.00155	FRONTIERS IN PHYSIOLOGY	2015	Sitobion avenae	Buchnera
146	Bacterial symbiosis in Bactrocera oleae, an Achilles' heel for its pest control	Bigiotti, G; Sacchetti, P; Pastorelli, R; Lauzon, CR; Belcari, A	10.1111/1744-7917.12835	INSECT SCIENCE	2020	Bactrocera oleae	Candidatus Erwinia dacicola
147	Bacterial volatile ammonia regulates the consumption sequence of d-pinitol and d-glucose in a fungus associated with an invasive bark beetle	Zhou, FY; Xu, LT; Wang, SS; Wang, B; Lou, QZ; Lu, M; Sun, JH	10.1038/ismej.2017.131	The ISME Journal	2017	Dendroctonus valens	Leptographium procerum CMW25626
148	Bacteriocyte cell death in the pea aphid/Buchnera symbiotic system	Simonet, P; Gaget, K; Balmand, S; Lopes, MR; Parisot, N; Buhler, K; Duport, G; Vulsteke, V; Febvay, G; Heddi, A; Charles, H; Callaerts, P; Calevro, F	10.1073/pnas.1720237115	Proceedings of the National Academy of Sciences of the United States of America	2018	Acyrthosiphon pisum	Buchnera aphidicola
149	Bacteriocyte dynamics during development of a holometabolous insect, the carpenter ant Camponotus floridanus	Stoll, S; Feldhaar, H; Fraunholz, MJ; Gross, R	10.1186/1471-2180-10-308	BMC MICROBIOLOGY	2010	Camponotus floridanus	Candidatus Blochmanniella floridana
150	Bacteriocyte-associated gammaproteobacterial symbionts of the Adelges nordmannianae/piceae complex (Hemiptera: Adelgidae)	Toenshoff, ER; Penz, T; Narzt, T; Collingro, A; Schmitz-Esser, S; Pfeiffer, S; Klepal, W; Wagner, M; Weinmaier, T; Rattei, T; Horn, M	10.1038/ismej.2011.102	ISME JOURNAL	2012	Adelges nordmannianae/piceae	Candidatus Steffania adelgidicola
151	Bacteriome-associated endosymbionts of the green rice leafhopper Nephotettix cincticeps (Hemiptera: Cicadellidae)	Noda, H; Watanabe, K; Kawai, S; Yukuhiro, F; Miyoshi, T; Tomizawa, M; Koizumi, Y; Nikoh, N; Fukatsu, T	10.1007/s13355-012-0110-1	APPLIED ENTOMOLOGY AND ZOOLOGY	2012	Nephotettix cincticeps	Sulcia muelleri
152	Bacteriome-Associated Endosymbiotic Bacteria of Nosodendron Tree Sap Beetles (Coleoptera: Nosodendridae)	Hirota, B; Meng, XY; Fukatsu, T	10.3389/fmicb.2020.588841	FRONTIERS IN MICROBIOLOGY	2020	Nosodendridae	Flavobacteriales
153	Bacteriome-Localized Intracellular Symbionts in Pollen-Feeding Beetles of the Genus Dasytes (Coleoptera, Dasytidae)	Weiss, B; Kaltenpoth, M	10.3389/fmicb.2016.01486	FRONTIERS IN MICROBIOLOGY	2016	Dasytes Plumbeus	Candidatus Dasytiphilus stammeri
154	Bamboo lignocellulose degradation by gut symbiotic microbiota of the bamboo snout beetle Cyrtotrachelus buqueti	Luo, CB; Li, YQ; Chen, Y; Fu, C; Long, WC; Xiao, XM; Liao, H; Yang, YJ	10.1186/s13068-019-1411-1	BIOTECHNOLOGY FOR BIOFUELS	2019	Cyrtotrachelus buqueti	gut bacteria
155	Beauverolides L and La from Beauveria tenella and Paecilomyces fumosoroseus	Jegorov, Alexandr; Sedmera, Petr; Maťha, Vladimír; Šimek, Petr; Zahradníčková, Helena; Landa, Zdeněk; Eyal, Jacob	10.1016/s0031-9422(00)90402-3	Phytochemistry	1994	Macrotermes natalensis	Termitomyces
156	Behavioral response of Riptortus pedestris (Hemiptera: Alydidae) 2nd instar nymphs to their gut symbiont, Burkholderia sp., in laboratory conditions	Kim, S; Lee, DH	10.1111/1748-5967.12364	ENTOMOLOGICAL RESEARCH	2019	Riptortus pedestris	Burkholderia sp.
157	Behavioural response of the woodwasp Sirex noctilio to volatile emissions of its fungal symbiont	Ajó, AAF; Martínez, AS; Villacide, JM; Corley, JC	10.1111/jen.12211	JOURNAL OF APPLIED ENTOMOLOGY	2015	Sirex noctilio	Amylostereum areolatum
158	Biochemical and nutritional characterization of the medfly gut symbiont Enterobacter sp. AA26 for its use as probiotics in sterile insect technique applications	Azis, K; Zerva, I; Melidis, P; Caceres, C; Bourtzis, K; Ntougias, S	10.1186/s12896-019-0584-9	BMC BIOTECHNOLOGY	2019	Ceratitis capitata	Enterobacter sp. AA26
159	Biocontrol of Xyleborus affinis (Curculionidae: Scolitinae) Females and Progeny by Beauveria bassiana (Hypocreales: Cordycipitaceae) in a Sawdust Artificial Diet Model	Castrejón-Antonio, JE; Tamez-Guerra, P; García-Ortiz, N; Muñiz-Paredes, F; Sánchez-Rangel, JC; Montesinos-Matías, R	10.3390/insects14050477	Insects	2023	Xyleborus affinis	Beauveria bassiana
160	Biodegradation of insecticides by gut bacteria isolated from stored grain beetles and its implication in host insecticide resistance	Wang, ZY; Wang, WF; Lu, YJ	10.1016/j.jspr.2022.101943	JOURNAL OF STORED PRODUCTS RESEARCH	2022	Sitophilus oryzae	Bacillus flexus
161	Biodegradation of Polyethylene by Enterobacter sp. D1 from the Guts of Wax Moth Galleria mellonella	Ren, Liu; Men, Lina; Zhang, Zhiwei; Guan, Feifei; Tian, Jian; Wang, Bin; Wang, Jihua; Zhang, Yuhong; Zhang, Wei	10.3390/ijerph16111941	International Journal of Environmental Research and Public Health	2019	Galleria mellonella	Enterobacter
162	Biodegradation of polyethylene microplastic particles by the fungus Aspergillus flavus from the guts of wax moth Galleria mellonella	Zhang, Junqing; Gao, Danling; Li, Quanhao; Zhao, Yixuan; Li, Li; Lin, Hanfeng; Bi, Qirui; Zhao, Yucheng	10.1016/j.scitotenv.2019.135931	The Science of the Total Environment	2020	Galleria mellonella	Aspergillus flavus
163	Biodegradation of polyurethane by Japanese carpenter bee gut-associated symbionts Xanthomonas sp. HY-71, and its potential application on bioconversion	Kim, JH; Choi, SH; Park, MG; Park, DH; Son, KH; Park, HY	10.1016/j.eti.2022.102822	ENVIRONMENTAL TECHNOLOGY & INNOVATION	2022	Xylocopa appendiculata	Xanthomonas sp. HY-71
164	Biodegradation Potential of Polyethylene Terephthalate by the Two Insect Gut Symbionts Xanthomonas sp. HY-74 and Bacillus sp. HY-75	Kim, JH; Lee, SH; Lee, BM; Son, KH; Park, HY	10.3390/polym15173546	POLYMERS	2023	Xylocopa appendiculata	Xanthomonas sp. HY-74
165	Biodiversity and Activity of the Gut Microbiota across the Life History of the Insect Herbivore Spodoptera littoralis	Chen, BS; Teh, BS; Sun, C; Hu, SR; Lu, XM; Boland, W; Shao, YQ	10.1038/srep29505	SCIENTIFIC REPORTS	2016	Spodoptera littoralis	gut bacteria
166	Biological role of Nardonella endosymbiont in its weevil host	Kuriwada, T; Hosokawa, T; Kumano, N; Shiromoto, K; Haraguchi, D; Fukatsu, T	10.1371/journal.pone.0013101	PLOS ONE	2010	Euscepes postfasciatus	Nardonella spp.
167	Black blow fly (Diptera: Calliphoridae) bacterial symbionts inform oviposition site selection by stable flies (Diptera: Muscidae)	Hennig, S; Hung, E; Gooding, C; Gries, G	10.1093/jisesa/ieae040	JOURNAL OF INSECT SCIENCE	2024	Phormia regina	Exiguobacterium sp.
168	Bombyxamycins A and B, Cytotoxic Macrocyclic Lactams from an Intestinal Bacterium of the Silkworm Bombyx mori	Shin, Yern-Hyerk; Beom, Ji Yoon; Chung, Beomkoo; Shin, Yoonho; Byun, Woong Sub; Moon, Kyuho; Bae, Munhyung; Lee, Sang Kook; Oh, Ki-Bong; Shin, Jongheon; Yoon, Yeo Joon; Oh, Dong-Chan	10.1021/acs.orglett.9b00384	Organic Letters	2019	Bombyx mori	Streptomyces
169	Both symbionts and environmental factors contribute to shape the microbiota in a pest insect, Sogatella furcifera	Yang, K; Zhang, HY; Wang, P; Jin, GX; Chu, D	10.3389/fmicb.2023.1336345	FRONTIERS IN MICROBIOLOGY	2024	Sogatella furcifera	Cardinium
170	Brood Ball-Mediated Transmission of Microbiome Members in the Dung Beetle, Onthophagus taurus (Coleoptera: Scarabaeidae)	Esposti, MD; Romero, EM	10.1371/journal.pone.0176573	PLOS ONE	2017	Onthophagus taurus	Brood Ball bacteria
171	Buchnera has changed flatmate but the repeated replacement of co-obligate symbionts is not associated with the ecological expansions of their aphid hosts	Meseguer, AS; Manzano-Marín, A; Coeur D'Acier, A; Clamens, AL; Godefroid, M; Jousselin, E	10.1111/mec.13910	MOLECULAR ECOLOGY	2017	Lachninae	Buchnera aphidicola
172	Burkholderia gut symbiont induces insect host fecundity by modulating Kr-h1 gene expression	Lee, J; Lee, DW	10.1002/arch.21987	ARCHIVES OF INSECT BIOCHEMISTRY AND PHYSIOLOGY	2023	Riptortus pedestris	Burkholderia
173	Burkholderia gut symbiont modulates titer of specific juvenile hormone in the bean bug Riptortus pedestris	Lee, J; Kim, CH; Jang, HA; Kim, JK; Kotaki, T; Shinoda, T; Shinada, T; Yoo, JW; Lee, BL	10.1016/j.dci.2019.103399	DEVELOPMENTAL AND COMPARATIVE IMMUNOLOGY	2019	Riptortus pedestris	Burkholderia
174	Burkholderia gut symbionts enhance the innate immunity of host Riptortus pedestris	Kim, JK; Lee, JB; Huh, YR; Jang, HA; Kim, CH; Yoo, JW; Lee, BL	10.1016/j.dci.2015.07.006	DEVELOPMENTAL AND COMPARATIVE IMMUNOLOGY	2015	Riptortus pedestris	Burkholderia
175	Burkholderia insecticola triggers midgut closure in the bean bug Riptortus pedestris to prevent secondary bacterial infections of midgut crypts	Kikuchi, Y; Ohbayashi, T; Jang, S; Mergaert, P	10.1038/s41396-020-0633-3	The ISME Journal	2020	Riptortus pedestris	Burkholderia insecticola
176	B-vitamin nutrition in the pea aphid-Buchnera symbiosis	Blow, F; Bueno, E; Clark, N; Zhu, DT; Chung, SH; Güllert, S; Schmitz, RA; Douglas, AE	10.1016/j.jinsphys.2020.104092	JOURNAL OF INSECT PHYSIOLOGY	2020	Acyrthosiphon pisum	Buchnera aphidicola
177	Camponotus floridanus Ants Incur a Trade-Off between Phenotypic Development and Pathogen Susceptibility from Their Mutualistic Endosymbiont Blochmannia	Sinotte, VM; Freedman, SN; Ugelvig, LV; Seid, MA	10.3390/insects9020058	Insects	2018	Camponotus floridanus	Blochmannia floridanus
178	Candidatus Dactylopiibacterium carminicum, a Nitrogen-Fixing Symbiont of Dactylopius Cochineal Insects (Hemiptera: Coccoidea: Dactylopiidae)	de Leon, AVP; Ormeño-Orrillo, E; Ramírez-Puebla, ST; Rosenblueth, M; Esposti, MD; Martínez-Romero, J; Martínez-Romero, E	10.1093/gbe/evx156	GENOME BIOLOGY AND EVOLUTION	2017	Dactylopius coccus	Candidatus Dactylopiibacterium carminicum NFDO
179	Candidatus Kirkpatrickella diaphorinae gen. nov., sp. nov., an uncultured endosymbiont identified in a population of Diaphorina citri from Hawaii	Henry, E; Carlson, CR; Kuo, YW	10.1099/ijsem.0.006111	INTERNATIONAL JOURNAL OF SYSTEMATIC AND EVOLUTIONARY MICROBIOLOGY	2023	Diaphorina citri	Candidatus Kirkpatrickella diaphorinae
180	Candidatus Liberibacter europaeus' sp. nov. that is associated with and transmitted by the psyllid Cacopsylla pyri apparently behaves as an endophyte rather than a pathogen	Raddadi, N; Gonella, E; Camerota, C; Pizzinat, A; Tedeschi, R; Crotti, E; Mandrioli, M; Bianco, P; Daffonchio, D; Alma, A	10.1111/j.1462-2920.2010.02347.x	Environmental Microbiology	2011	Cacopsylla pyri	Candidatus Liberibacter europaeus
181	Candidatus Sodalis melophagi sp. nov.: phylogenetically independent comparative model to the tsetse fly symbiont Sodalis glossinidius	Chrudimsky, T; Husník, F; Nováková, E; Hypsa, V	10.1371/journal.pone.0040354	PloS One	2012	Glossina spp.	Candidatus Sodalis melophagi
182	Cardinium infection alters cotton defense and detoxification metabolism of its whitefly host	Liu, Y; Yang, K; Wang, JC; Chu, D	10.1111/1744-7917.13086	INSECT SCIENCE	2023	Bemisia tabaci	Candidatus Cardinium
183	Carpenter Bees (Xylocopa) Harbor a Distinctive Gut Microbiome Related to That of Honey Bees and Bumble Bees	Holley, JAC; Jackson, MN; Pham, AT; Hatcher, SC; Moran, NA	10.1128/aem.00203-22	APPLIED AND ENVIRONMENTAL MICROBIOLOGY	2022	Xylocopa carpenter	gut bacteria
184	Cascading effects of herbivore protective symbionts on hyperparasitoids	McLean, AHC; Hrcek, J; Parker, BJ; Godfray, HCJ	10.1111/een.12424	ECOLOGICAL ENTOMOLOGY	2017	Acyrthosiphon pisum	Candidatus Hamiltonella defensa
185	Cellulase Enzyme Activity of Bacillus Circulans from Larvae Cossus Cossus in Lignocellulosic Substrat	Baharuddin, Maswati; Ahmad, Ahyar; Nafie, Nursiah La; Zenta, Firdaus	10.11648/j.ajbls.20160402.13	American Journal of Biomedical and Life Sciences	2016	Cossus cossus	Bacillus circulans
186	Cellulolytic activity and structure of symbiotic bacteria in locust guts	Su, LJ; Liu, H; Li, Y; Zhang, HF; Chen, M; Gao, XH; Wang, FQ; Song, AD	10.4238/2014.September.29.6	GENETICS AND MOLECULAR RESEARCH	2014	Locusta migratoria	Klebsiella pneumoniae
187	Cellulolytic activity of gut bacteria isolated from the eri silkworm larvae, Samia ricini, (Lepidoptera: Saturniidae)	MsangoSoko, K; Bhattacharya, R; Ramakrishnan, B; Sharma, K; Subramanian, S	10.1007/s42690-021-00459-x	INTERNATIONAL JOURNAL OF TROPICAL INSECT SCIENCE	2021	Samia ricini	Bacillus sp.
188	Cellulolytic potential of gut bacterial biomass in silkworm Bombyx mori. L	Pandiarajan, Jeyaraj; Revathy, Kannan	10.1016/j.egg.2019.100045	Ecological Genetics and Genomics	2020	Bombyx mori	Bacillus aryabhattai
189	Cellulose degrading bacteria isolated from industrial samples and the gut of native insects from Northwest of Argentina	Manfredi, Adriana P.; Perotti, Nora I.; Martínez, María A.	10.1002/jobm.201500269	Journal of Basic Microbiology	2015	Multiple species	Bacillus tequilensis KCTC 13622
190	Cellulose-degrading bacteria associated with the invasive woodwasp Sirex noctilio	Adams, AS; Jordan, MS; Adams, SM; Suen, G; Goodwin, LA; Davenport, KW; Currie, CR; Raffa, KF	10.1038/ismej.2011.14	The ISME Journal	2011	Sirex noctilio	Streptomyces sp. SA3_actG
191	Challenging the Wigglesworthia, Sodalis, Wolbachia symbiosis dogma in tsetse flies: Spiroplasma is present in both laboratory and natural populations	Doudoumis, V; Blow, F; Saridaki, A; Augustinos, A; Dyer, NA; Goodhead, I; Solano, P; Rayaisse, JB; Takac, P; Mekonnen, S; Parker, AG; Abd-Alla, AMM; Darby, A; Bourtzis, K; Tsiamis, G	10.1038/s41598-017-04740-3	SCIENTIFIC REPORTS	2017	Glossina spp.	Klebsiella
192	Changes in Endosymbiotic Bacteria of Brown Planthoppers During the Process of Adaptation to Different Resistant Rice Varieties	Xu, HX; Zheng, XS; Yang, YJ; Tian, JC; Fu, Q; Ye, GY; Lu, ZX	10.1093/ee/nvv054	ENVIRONMENTAL ENTOMOLOGY	2015	Nilaparvata lugens	Arsenophonus
193	Changes in the Host Gut Microbiota during Parasitization by Parasitic Wasp Cotesia vestalis	Zhang, SQ; Huang, JL; Wang, QP; You, MS; Xia, XF	10.3390/insects13090760	Insects	2022	Plutella xylostella	Acinetobacter soli
194	Chaperonin turned insect toxin	Naofumi Yoshida, Kenji Oeda, Eijiro Watanabe, Toshiyuki Mikami, Yoshikazu Fukita, Keiichiro Nishimura, Koichiro Komai & Kazuhiko Matsuda	None	Nature	2001	Anopheles barbirostris	Bacillus sp.
195	Characteristics of the draft genome of “Candidatus Arsenophonus nilaparvatae”, a facultative endosymbiont of Nilaparvata lugens	Fan, HW; Lu, JB; Ye, YX; Yu, XP; Zhang, CX	10.1111/1744-7917.12318	Insect Science	2016	Nilaparvata lugens	Candidatus Arsenophonus nilaparvatae
196	Characterization and Comparison of Intestinal Bacterial Microbiomes of Euschistus heros and Piezodorus guildinii Collected in Brazil and the United States	Moro, MS; Wu, X; Wei, W; Mendes, LW; Allen, KC; Pinheiro, JB; Clough, SJ; Zucchi, MI	10.3389/fmicb.2021.769965	FRONTIERS IN MICROBIOLOGY	2021	Piezodorus guildinii	gut bacteria
197	Characterization and comparison of the bacterial microbiota of Lysiphlebia japonica parasitioid wasps and their aphid host Aphis gosypii	Gao, XK; Niu, RC; Zhu, XZ; Wang, L; Ji, JC; Niu, L; Wu, CC; Zhang, S; Luo, JY; Cui, JJ	10.1002/ps.6299	PEST MANAGEMENT SCIENCE	2021	Aphis gossypii	gut bacteria
198	Characterization and Identification of Proteolytic Bacteria From the Gut of the Velvetbean Caterpillar (Lepidoptera: Noctuidae)	Visôtto, LE; Oliveira, MGA; Ribon, AOB; Mares-Guia, TR; Guedes, RNC	10.1603/022.038.0415	ENVIRONMENTAL ENTOMOLOGY	2009	Anticarsia gemmatalis	Bacillus subtilis
199	Characterization of a Bacterial Symbiont Asaia sp. in the White-Backed Planthopper, Sogatella furcifera, and Its Effects on Host Fitness	Li, F; Hua, HX; Ali, A; Hou, ML	10.3389/fmicb.2019.02179	FRONTIERS IN MICROBIOLOGY	2019	Sogatella furcifera	Asaia sp.
200	Characterization of a bi-functional cellulase produced by a gut bacterial resident of Rosaceae branch borer beetle, Osphranteria coerulescens (Coleoptera: Cerambycidae)	Hatefi, A; Makhdoumi, A; Asoodeh, A; Mirshamsi, O	10.1016/j.ijbiomac.2017.05.042	INTERNATIONAL JOURNAL OF BIOLOGICAL MACROMOLECULES	2017	Osphranteria coerulescens	Bacillus sp.
201	Characterization of a Lipase From the Silkworm Intestinal Bacterium Bacillus pumilus With Antiviral Activity Against Bombyx mori (Lepidoptera: Bombycidae) Nucleopolyhedrovirus In Vitro	Liu, RH; Wang, WH; Liu, XY; Lu, Y; Xiang, TT; Zhou, W; Wan, YJ	10.1093/jisesa/iey111	JOURNAL OF INSECT SCIENCE	2018	Bombyx mori	Bacillus pumilus
202	Characterization of a newly discovered symbiont of the whitefly Bemisia tabaci (Hemiptera: Aleyrodidae)	Bing, XL; Yang, J; Zchori-Fein, E; Wang, XW; Liu, SS	10.1128/AEM.03030-12	APPLIED AND ENVIRONMENTAL MICROBIOLOGY	2013	Bemisia tabaci	Candidatus Hemipteriphilus asiaticus
203	Characterization of a novel Pantoea symbiont allows inference of a pattern of convergent genome reduction in bacteria associated with Pentatomidae	Kashkouli, M; Castelli, M; Floriano, AM; Bandi, C; Epis, S; Fathipour, Y; Mehrabadi, M; Sassera, D	10.1111/1462-2920.15169	Environmental Microbiology	2021	Acrosternum arabicum	Candidatus Pantoea persica
204	Characterization of Alkalophilic Cellulase from the Symbiotic Bacillus subtilis BC1 of the Leopard Moth, Zeuzera pyrina (L.) (Lepidoptera: Cossidae)	Dehghanikhah, F; Shakarami, J; Asoodeh, A	10.1007/s00284-020-01938-z	Current Microbiology	2020	Zeuzera pyrina	Bacillus subtilis BC1
205	Characterization of Ampicillin Resistant Bacillus sp. Isolated from the Midgut of Anopheles barbirostris (Van der Wulp) and its Role on Larval Development	Soumendranath Chatterjee and Tuhin Subhra Ghosh	None	Journal of Pure and Applied Microbiology	2021	Anopheles barbirostris	Bacillus sp.
206	Characterization of amylase producing Bacillus megaterium from the gut microbiota of Silkworm Bombyx mori	Arun Prasanna, Kayalvizhi Nagarajan, Kayalvizhi Nagarajan, Neelamegam Rameshkumar, Neelamegam Rameshkumar, Muthukalingan Krishnan	None	None	2014	Anopheles barbirostris	Bacillus sp.
207	Characterization of an obligate intracellular bacterium in the midgut epithelium of the bulrush bug Chilacis typhae (Heteroptera, Lygaeidae, Artheneinae)	Kuechler, SM; Dettner, K; Kehl, S	10.1128/AEM.02983-10	APPLIED AND ENVIRONMENTAL MICROBIOLOGY	2011	Chilacis typhae	Candidatus Rohrkolberia cinguli
208	Characterization of gut bacteria at different developmental stages of Asian honey bees, Apis cerana	Guo, J; Wu, J; Chen, YP; Evans, JD; Dai, RG; Luo, WH; Li, JL	10.1016/j.jip.2015.03.010	JOURNAL OF INVERTEBRATE PATHOLOGY	2015	Apis cerana	Bifidobacterium
209	Characterization of new cristamonad species from kalotermitid termites including a novel genus, Runanympha	Singh, RA; Boscaro, V; James, ER; Karnkowska, A; Kolisko, M; Gavelis, GS; Okamoto, N; del Campo, J; Fiorito, R; Hehenberger, E; Irwin, NAT; Mathur, V; Scheffrahn, RH; Keeling, PJ	10.1038/s41598-021-86645-w	SCIENTIFIC REPORTS	2021	Termitoidae	Devescovina aymara n. sp.
210	Characterization of Pantoea ananatis from rice planthoppers reveals a clade of rice-associated P. ananatis undergoing genome reduction	Bing, XL; Wan, YY; Liu, HH; Ji, R; Zhao, DS; Niu, YD; Li, TP; Hong, XY	10.1099/mgen.0.000907	MICROBIAL GENOMICS	2022	Laodelphax striatellus	Pantoea ananatis Lstr
211	Characterization of Spodoptera litura Gut Bacteria and Their Role in Feeding and Growth of the Host	Xia, XF; Lan, BM; Tao, XP; Lin, JH; You, MS	10.3389/fmicb.2020.01492	FRONTIERS IN MICROBIOLOGY	2020	Spodoptera litura	gut bacteria
212	Characterization of tasar silkworm Antheraea mylitta drury (Saturniidae: Lepidoptera) midgut bacterial symbionts through metagenomic analysis	Baig, MM; Singh, G; Prabhu, DIG; Manjappa; Sahay, A; Kutala, S	10.1007/s42690-023-01006-6	INTERNATIONAL JOURNAL OF TROPICAL INSECT SCIENCE	2023	Antheraea mylitta	gut bacteria
213	Characterization of the Bacterial Microbiome in Natural Populations of Barley Stem Gall Midge, Mayetiola hordei, in Morocco	Remmal, I; Mokhtar, NB; Maurady, A; Britel, MR; El Fakhouri, K; Asimakis, E; Tsiamis, G; Stathopoulou, P	10.3390/microorganisms11030797	MICROORGANISMS	2023	Mayetiola hordei	gut bacteria
214	Characterization of Two Fusarium solani Species Complex Isolates from the Ambrosia Beetle Xylosandrus morigerus	Carreras-Villaseñor, N; Rodríguez-Haas, JB; Martínez-Rodríguez, LA; Pérez-Lira, AJ; Ibarra-Laclette, E; Villafán, E; Castillo-Díaz, AP; Ibarra-Juárez, LA; Carrillo-Hernández, ED; Sánchez-Rangel, D	10.3390/jof8030231	JOURNAL OF FUNGI	2022	Xylosandrus morigerus	Fusarium solani
215	Characterized non-transient microbiota from stinkbug (Nezara viridula) midgut deactivates soybean chemical defenses	Medina, V; Sardoy, PM; Soria, M; Vay, CA; Gutkind, GO; Zavala, JA	10.1371/journal.pone.0200161	PLOS ONE	2018	Nezara viridula	Enterococcus sp.
216	Characterizing the microbiome of ectoparasitic louse flies feeding on migratory raptors	McCabe, RA; Receveur, JP; Houtz, JL; Thomas, KL; Benbow, ME; Pechal, JL; Wallace, JR	10.1371/journal.pone.0234050	PLOS ONE	2020	Icosta americana	bacteria
217	Chemical analyses of wasp-associated streptomyces bacteria reveal a prolific potential for natural products discovery	Poulsen, M; Oh, DC; Clardy, J; Currie, CR	10.1371/journal.pone.0016763	PLOS ONE	2011	Sceliphron caementarium	Streptomyces
218	Chemical information from the fungus Amylostereum areolatum and host-foraging behaviour in the parasitoid Ibalia leucospoides	Martínez, AS; Fernández-Arhex, V; Corley, JC	10.1111/j.1365-3032.2006.00523.x	PHYSIOLOGICAL ENTOMOLOGY	2006	Ibalia leucospoides	Amylostereum areolatum
219	Chironomus ramosus Larval Microbiome Composition Provides Evidence for the Presence of Detoxifying Enzymes	Sela, R; Laviad-Shitrit, S; Thorat, L; Nath, BB; Halpern, M	10.3390/microorganisms9081571	MICROORGANISMS	2021	Chironomus ramosus	gut bacteria
220	Cicada Endosymbionts Have tRNAs That Are Correctly Processed Despite Having Genomes That Do Not Encode All of the tRNA Processing Machinery	Van Leuven, JT; Mao, M; Xing, DHD; Bennett, GM; McCutcheon, JP	10.1128/mbio.01950-18	MBIO	2019	Diceroprocta semicincta	Candidatus Sulcia muelleri
221	Circulation of the Cultivable Symbiont Serratia symbiotica in Aphids Is Mediated by Plants	Pons, I; Renoz, F; Noël, C; Hance, T	10.3389/fmicb.2019.00764	FRONTIERS IN MICROBIOLOGY	2019	Aphis fabae	Serratia symbiotica
222	Citrobacter freundii, a natural associate of the Colorado potato beetle, increases larval susceptibility to Bacillus thuringiensis	Polenogova, OV; Noskov, YA; Artemchenko, AS; Zhangissina, S; Klementeva, TN; Yaroslavtseva, ON; Khodyrev, VP; Kruykova, NA; Glupov, VV	10.1002/ps.6856	PEST MANAGEMENT SCIENCE	2022	Leptinotarsa decemlineata	Citrobacter freundii
223	Cladogenesis and Genomic Streamlining in Extracellular Endosymbionts of Tropical Stink Bugs	Otero-Bravo, A; Goffredi, S; Sabree, ZL	10.1093/gbe/evy033	GENOME BIOLOGY AND EVOLUTION	2018	Edessa sp.	Candidatus Pantoea edessiphila SoEE
224	Closely Related Male-Killing and Nonmale-Killing Wolbachia Strains in the Oriental Tea Tortrix Homona magnanima	Arai, H; Lin, SR; Nakai, M; Kunimi, Y; Inoue, MN	10.1007/s00248-019-01469-6	MICROBIAL ECOLOGY	2020	Homona magnanima	Wolbachia
225	Cockroaches (Periplaneta americana and Blattella germanica): Reservoirs of multi drug resistant (MDR) bacteria in Uyo, Akwa Ibom State	Olajide Joseph Akinjogunla, Adebowale Odeyemi, Enenwan Udoinyang	None	None	2012	Anopheles barbirostris	Bacillus sp.
226	Coconut rhinoceros beetle digestive symbiosis with potential plant cell wall degrading microbes	Han, CJ; Cheng, CH; Yeh, TF; Pauchet, Y; Shelomi, M	10.1038/s41522-024-00505-9	NPJ BIOFILMS AND MICROBIOMES	2024	Oryctes rhinoceros	gut bacteria
227	Coevolution of Metabolic Pathways in Blattodea and Their Blattabacterium Endosymbionts, and Comparisons with Other Insect-Bacteria Symbioses	Kinjo, Y; Bourguignon, T; Hongoh, Y; Lo, N; Tokuda, G; Ohkuma, M	10.1128/spectrum.02779-22	MICROBIOLOGY SPECTRUM	2022	Cryptocercus punctulatus	Blattabacterium cuenoti
228	Coexistence of novel gammaproteobacterial and Arsenophonus symbionts in the scale insect Greenisca brachypodii (Hemiptera, Coccomorpha: Eriococcidae)	Michalik, A; Schulz, F; Michalik, K; Wascher, F; Horn, M; Szklarzewicz, T	10.1111/1462-2920.14057	ENVIRONMENTAL MICROBIOLOGY	2018	Greenisca brachypodii	Candidatus Kotejella greeniscae
229	Coexistence of Three Dominant Bacterial Symbionts in a Social Aphid and Implications for Ecological Adaptation	Liu, Q; Zhang, H; Zeng, LD; Yu, YH; Lin, XL; Huang, XL	10.3390/insects12050416	Insects	2021	Pseudoregma bambucicola	Pectobacterium
230	Co-existence, phylogeny and putative role of Wolbachia and yeast-like symbiont (YLS) in Kerria lacca (Kerr)	Vashishtha, A; Sharama, KK; Lakhanpaul, S	10.1007/s00284-011-9961-x	CURRENT MICROBIOLOGY	2011	Kerria lacca	yeast-like symbiont
231	Co-haplotyping symbiont and host to unravel invasion pathways of the exotic pest Halyomorpha halys in Italy	Martinez-Sañudo, I; Perotti, MA; Scaccini, D; Pozzebon, A; Marri, L; Mazzon, L	10.1038/s41598-020-75519-2	SCIENTIFIC REPORTS	2020	Halyomorpha halys	Pantoea carbekii
232	Coinfection of the secondary symbionts, Hamiltonella defensa and Arsenophonus sp. contribute to the performance of the major aphid pest, Aphis gossypii (Hemiptera: Aphididae)	Ayoubi, A; Talebi, AA; Fathipour, Y; Mehrabadi, M	10.1111/1744-7917.12603	INSECT SCIENCE	2020	Aphis gossypii	Arsenophonus sp.
233	Colony contact contributes to the diversity of gut bacteria in bumblebees (Bombus terrestris)	Billiet, A; Meeus, I; Van Nieuwerburgh, F; Deforce, D; Wäckers, F; Smagghe, G	10.1111/1744-7917.12284	INSECT SCIENCE	2017	Bombus terrestris	gut bacteria
234	Colorado potato beetle exploits frass-associated bacteria to suppress defense responses in potato plants	Gao, Z; Ju, XY; Yang, MY; Xue, RR; Li, Q; Fu, KY; Guo, WC; Tong, L; Song, YY; Zeng, RS; Wang, J	10.1002/ps.6823	PEST MANAGEMENT SCIENCE	2022	Leptinotarsa decemlineata	Acinetobacter
235	Colorado potato beetle microsymbiont Enterobacter BC-8 inhibits defense mechanisms of potato plants using crosstalk between jasmonate- and salicylate-mediated signaling pathways	Sorokan, AV; Burkhanova, GF; Benkovskaya, GV; Maksimov, IV	10.1007/s11829-019-09732-w	ARTHROPOD-PLANT INTERACTIONS	2020	Leptinotarsa decemlineata	Enterobacter BC-8
236	Combining OSMAC, metabolomic and genomic methods for the production and annotation of halogenated azaphilones and ilicicolins in termite symbiotic fungi	Hebra, T; Pollet, N; Touboul, D; Eparvier, V	10.1038/s41598-022-22256-3	SCIENTIFIC REPORTS	2022	Nasutitermes corniger	Penicillium sclerotiorum
237	Community analysis of gut microbiota in hornets, the largest eusocial wasps, Vespa mandarinia and V. simillima	Suenami, S; Nobu, MK; Miyazaki, R	10.1038/s41598-019-46388-1	SCIENTIFIC REPORTS	2019	Vespa mandarinia	Gibbsiella
238	Community composition, bacterial symbionts, antibacterial and antioxidant activities of honeybee-associated fungi	Cui, P; Kong, K; Yao, Y; Huang, ZD; Shi, SP; Liu, P; Huang, YC; Abbas, N; Yu, LS; Zhang, YL	10.1186/s12866-022-02580-4	BMC MICROBIOLOGY	2022	Apis mellifera	Chaetomium subaffine MFFC22
239	Comparative analysis of genome sequences from four strains of the Buchnera aphidicola Mp endosymbion of the green peach aphid, Myzus persicae	Jiang, ZJ; Jones, DH; Khuri, S; Tsinoremas, NF; Wyss, T; Jander, G; Wilson, ACC	10.1186/1471-2164-14-917	BMC GENOMICS	2013	Myzus persicae	Buchnera aphidicola str. USDA
240	Comparative analysis of midgut bacterial communities in Chikungunya virus-infected and non-infected Aedes aegypti Thai laboratory strain mosquitoes	Siriyasatien, P; Intayot, P; Chitcharoen, S; Sutthanont, N; Boonserm, R; Ampol, R; Schmidt-Chanasit, J; Phumee, A	10.1038/s41598-024-61027-0	SCIENTIFIC REPORTS	2024	Aedes aegypti	Asaia
241	Comparative assessment of the gut bacterial diversity associated with field population of three rice stem borers and their in vitro insecticide degradation ability	Goswami, S; Das, SB; Rath, PC; Adak, T; Parameswaran, C; Jambhulkar, NN; Govindharaj, GPP; Gadratagi, BG; Patil, NB; Mohapatra, SD; Annamalai, M	10.1016/j.aspen.2024.102229	JOURNAL OF ASIA-PACIFIC ENTOMOLOGY	2024	Scirpophaga incertulas	Acinetobacter calcoaceticus strain NRYSBAC-1
242	Comparative cytology, physiology and transcriptomics of Burkholderia insecticola in symbiosis with the bean bug Riptortus pedestris and in culture	Ohbayashi, T; Futahashi, R; Terashima, M; Barrière, Q; Lamouche, F; Takeshita, K; Meng, XY; Mitani, Y; Sone, T; Shigenobu, S; Fukatsu, T; Mergaert, P; Kikuchi, Y	10.1038/s41396-019-0361-8	The ISME Journal	2019	Riptortus pedestris	Burkholderia insecticola strain RPE75
243	Comparative Genomics of Blattabacterium cuenoti: The Frozen Legacy of an Ancient Endosymbiont Genome	Patiño-Navarrete, R; Moya, A; Latorre, A; Peretó, J	10.1093/gbe/evt011	GENOME BIOLOGY AND EVOLUTION	2013	Blatta orientalis	Blattabacterium cuenoti
244	Comparative genomics of Klebsiella michiganensis BD177 and related members of Klebsiella sp. reveal the symbiotic relationship with Bactrocera dorsalis	Cai, ZH; Guo, QY; Yao, ZC; Zheng, WP; Xie, JF; Bai, S; Zhang, HY	10.1186/s12863-020-00945-0	BMC GENETICS	2020	Bactrocera dorsalis	Klebsiella michiganensis BD177
245	Comparative Genomics of Pesticide-Degrading Enterococcus Symbionts of Spodoptera frugiperda (Lepidoptera: Noctuidae) Leads to the Identification of Two New Species and the Reappraisal of Insect-Associated Enterococcus Species	Gomes, AFF; de Almeida, LG; Consoli, FL	10.1007/s00248-023-02264-0	MICROBIAL ECOLOGY	2023	Spodoptera frugiperda	Enterococcus entomosocium IIL-ClNone5
246	Comparative genomics of Serratia spp.: two paths towards endosymbiotic life	Manzano-Marín, A; Lamelas, A; Moya, A; Latorre, A	10.1371/journal.pone.0047274	PLOS ONE	2012	Acyrthosiphon pisum	Serratia symbiotica SAp
247	Comparative Genomics Suggests an Independent Origin of Cytoplasmic Incompatibility in Cardinium hertigii	Penz, T; Schmitz-Esser, S; Kelly, SE; Cass, BN; Müller, A; Woyke, T; Malfatti, SA; Hunter, MS; Horn, M	10.1371/journal.pgen.1003012	PLoS Genetics	2012	Encarsia pergandiella	Candidatus Cardinium hertigii
248	Comparative Genomics Underlines Multiple Roles of Profftella, an Obligate Symbiont of Psyllids: Providing Toxins, Vitamins, and Carotenoids	Nakabachi, A; Piel, J; Malenovsky, I; Hirose, Y	10.1093/gbe/evaa175	GENOME BIOLOGY AND EVOLUTION	2020	Diaphorina citri	Profftella
249	Comparative Nanopore Sequencing-Based Evaluation of the Midgut Microbiota of the Summer Chafer (Amphimallon solstitiale L.) Associated with Possible Resistance to Entomopathogenic Nematodes	Sajnaga, E; Skowronek, M; Kalwasinska, A; Kazimierczak, W; Lis, M; Jach, ME; Wiater, A	10.3390/ijerph19063480	INTERNATIONAL JOURNAL OF ENVIRONMENTAL RESEARCH AND PUBLIC HEALTH	2022	Amphimallon solstitiale	midgut bacteria
250	Comparative transcriptomics of aphid species that diverged > 22 MYA reveals genes that are important for the maintenance of their symbiosis	Argandona, JA; Kim, D; Hansen, AK	10.1038/s41598-023-32291-3	SCIENTIFIC REPORTS	2023	Myzus persicae	Buchnera aphidicola
251	Comparison of bacterial diversity in Bactrocera cucurbitae (Coquillett) ovaries and eggs based on 16S rRNA sequencing	Chen, LX; Tian, ZY; Ma, WH; Wang, JJ; Huang, QF; Zhou, YP; Gao, XY; Chen, HS; Zhou, ZS	10.1038/s41598-023-38992-z	SCIENTIFIC REPORTS	2023	Bactrocera cucurbitae	Pseudomonas
252	Comparison of fitness traits and their plasticity on multiple plants for Sitobion avenae infected and cured of a secondary endosymbiont	Wang, D; Shi, XQ; Dai, P; Liu, DG; Dai, XJ; Shang, ZM; Ge, ZH; Meng, XX	10.1038/srep23177	SCIENTIFIC REPORTS	2016	Sitobion avenae	Candidatus Regiella insecticola
253	Comparison of gut bacterial communities of Hyphantriacunea Drury (Lepidoptera, Arctiidae), based on 16S rRNA full-length sequencing	Gao, H; Jiang, S; Wang, YA; Hu, M; Xue, YY; Cao, B; Dou, HL; Li, R; Yi, XF; Jiang, LA; Zhang, B; Li, YJ	10.3897/BDJ.11.e98143	Biodiversity Data Journal	2023	Hyphantria cunea	gut bacteria
254	Comparison of midgut bacterial diversity in tropical caterpillars (Lepidoptera: Saturniidae) fed on different diets.	Pinto-Tomás, AA; Sittenfeld, A; Uribe-Lorío, L; Chavarría, F; Mora, M; Janzen, DH; Goodman, RM; Simon, HM	10.1603/EN11083	Environmental Entomology	2011	Saturniidae	Methylobacterium
255	Comparison of the genome sequences of "Candidatus Portiera aleyrodidarum" primary endosymbionts of the whitefly Bemisia tabaci B and Q biotypes	Jiang, ZF; Xia, FF; Johnson, KW; Brown, CD; Bartom, E; Tuteja, JH; Stevens, R; Grossman, RL; Brumin, M; White, KP; Ghanim, M	10.1128/AEM.02976-12	APPLIED AND ENVIRONMENTAL MICROBIOLOGY	2013	Bemisia tabaci	Candidatus Portiera aleyrodidarum WB
256	Comparison of the gut microbiome of sacbrood virus-resistant and -susceptible Apis cerana from South Korea	Yun, BR; Truong, AT; Choi, YS; Lee, MY; Kim, BY; Seo, M; Yoon, SS; Yoo, MS; Van Quyen, D; Cho, YS	10.1038/s41598-022-13535-0	SCIENTIFIC REPORTS	2022	Apis cerana	Bombella intestini
257	Compartmentalized microbial composition, oxygen gradients and nitrogen fixation in the gut of Odontotaenius disjunctus	Ceja-Navarro, JA; Nguyen, NH; Karaoz, U; Gross, SR; Herman, DJ; Andersen, GL; Bruns, TD; Pett-Ridge, J; Blackwell, M; Brodie, EL	10.1038/ismej.2013.134	ISME JOURNAL	2014	Odontotaenius disjunctus	Paludibacter propionicigenes
258	Competitive Exclusion of Phytopathogenic Serratia marcescens from Squash Bug Vectors by the Gut Endosymbiont Caballeronia	Mendiola, SY; Stoy, KS; DiSalvo, S; Wynn, CL; Civitello, DJ; Gerardo, NM	10.1128/AEM.01550-21	APPLIED AND ENVIRONMENTAL MICROBIOLOGY	2022	Anasa tristis	Caballeronia
259	Complementary symbiont contributions to plant decomposition in a fungus-farming termite	Poulsen, M; Hu, HF; Li, C; Chen, ZS; Xu, LH; Otani, S; Nygaard, S; Nobre, T; Klaubauf, S; Schindler, PM; Hauser, F; Pan, HL; Yang, ZK; Sonnenberg, ASM; de Beer, ZW; Zhang, Y; Wingfield, MJ; Grimmelikhuijzen, CJP; de Vries, RP; Korb, J; Aanen, DK; Wang, J; Boomsma, JJ; Zhang, GJ	10.1073/pnas.1319718111	PROCEEDINGS OF THE NATIONAL ACADEMY OF SCIENCES OF THE UNITED STATES OF AMERICA	2014	Macrotermes natalensis	Termitomyces
260	Complete De Novo Assembly of Wolbachia Endosymbiont of Frankliniella intonsa	Zhang, ZJ; Zhang, JH; Chen, QZ; He, JY; Li, XW; Wang, YS; Lu, YB	10.3390/ijms241713245	International Journal of Molecular Sciences	2023	Frankliniella intonsa	Wolbachia
261	Complete Genome Sequence of “Candidatus Portiera aleyrodidarum” BT-QVLC, an Obligate Symbiont That Supplies Amino Acids and Carotenoids to Bemisia tabaci	Santos-Garcia, D; Farnier, PA; Beitia, F; Zchori-Fein, E; Vavre, F; Mouton, L; Moya, A; Latorre, A; Silva, FJ	10.1128/jb.01793-12	Journal of Bacteriology	2012	Bemisia tabaci	Candidatus Portiera aleyrodidarum
262	Complete genome sequence of Coriobacterium glomerans type strain (PW2(T)) from the midgut of Pyrrhocoris apterus L. (red soldier bug)	Stackebrandt, E; Zeytun, A; Lapidus, A; Nolan, M; Lucas, S; Hammon, N; Deshpande, S; Cheng, JF; Tapia, R; Goodwin, LA; Pitluck, S; Liolios, K; Pagani, I; Ivanova, N; Mavromatis, K; Mikhailova, N; Huntemann, M; Pati, A; Chen, A; Palaniappan, K; Chang, YJ; Land, M; Hauser, L; Rohde, M; Pukall, R; Göker, M; Detter, JC; Woyke, T; Bristow, J; Eisen, JA; Markowitz, V; Hugenholtz, P; Kyrpides, NC; Klenk…	10.4056/sigs.3507020	Standards in Genomic Sciences	2013	Pyrrhocoris apterus	Coriobacterium glomerans
263	Composition and diversity of gut microbiota across developmental stages of Spodoptera frugiperda and its effect on the reproduction	Fu, JR; Wang, JH; Huang, XM; Guan, BY; Feng, QL; Deng, HM	10.3389/fmicb.2023.1237684	FRONTIERS IN MICROBIOLOGY	2023	Spodoptera frugiperda	Enterobacter
264	Compositional and functional characterisation of biomass-degrading microbial communities in guts of plant fibre- and soil-feeding higher termites	Marynowska, M; Goux, X; Sillam-Dussès, D; Rouland-Lefèvre, C; Halder, R; Wilmes, P; Gawron, P; Roisin, Y; Delfosse, P; Calusinska, M	10.1186/s40168-020-00872-3	MICROBIOME	2020	termites	termite gut microbiom
265	Conditional Reduction of Predation Risk Associated with a Facultative Symbiont in an Insect	Polin, S; Le Gallic, JF; Simon, JC; Tsuchida, T; Outreman, Y	10.1371/journal.pone.0143728	PLOS ONE	2015	Acyrthosiphon pisum	Hamiltonella defensa
266	Conserved microbiota among young Heliconius butterfly species	van Schooten, B; Godoy-Vitorino, F; McMillan, WO; Papa, R	10.7717/peerj.5502	PEERJ	2018	Heliconius sp.	gut bacteria
267	Continued Susceptibility of the wMel Wolbachia Infection in Aedes aegypti to Heat Stress Following Field Deployment and Selection	Ross, PA; Hoffmann, AA	10.3390/insects9030078	Insects	2018	Aedes aegypti	Wolbachia strain wMel
268	Contributions by Host Trees and Insect Activity to Bacterial Communities in Dendroctonus valens (Coleoptera: Curculionidae) Galleries, and Their High Overlap With Other Microbial Assemblages of Bark Beetles	Mason, CJ; Hanshew, AS; Raffa, KF	10.1093/ee/nvv184	ENVIRONMENTAL ENTOMOLOGY	2016	Dendroctonus valens	galleries bacteria
269	Convergent evolution of metabolic roles in bacterial co-symbionts of insects	McCutcheon, JP; McDonald, BR; Moran, NA	10.1073/pnas.0906424106	PROCEEDINGS OF THE NATIONAL ACADEMY OF SCIENCES OF THE UNITED STATES OF AMERICA	2009	Cicadidae species	Sulcia muelleri
270	Convivina is a specialised core gut symbiont of the invasive hornet Vespa velutina	Hettiarachchi, A; Cnockaert, M; Joossens, M; Laureys, D; De Clippeleer, J; Vereecken, NJ; Michez, D; Smagghe, G; de Graaf, DC; Vandamme, P	10.1111/imb.12847	INSECT MOLECULAR BIOLOGY	2023	Vespa velutina	Convivina intestini strain DSM 28795
271	Cooperation Between Tenebrio molitor (Mealworm Larvae) and Their Symbiotic Microorganisms Improves the Bioavailability of Polyethylene	Liu, Q; Wu, H; Sun, WX; Lu, YH; Zhang, H	10.1007/s10924-023-02843-9	JOURNAL OF POLYMERS AND THE ENVIRONMENT	2023	Tenebrio molitor	Cronobacter
272	Coordination of host and endosymbiont gene expression governs endosymbiont growth and elimination in the cereal weevil Sitophilus spp.	Ferrarini, MG; Vallier, A; Vincent-Monegat, C; Dell'Aglio, E; Gillet, B; Hughes, S; Hurtado, O; Condemine, G; Zaidman-Rémy, A; Rebollo, R; Parisot, N; Heddi, A	10.1186/s40168-023-01714-8	MICROBIOME	2023	Sitophilus oryzae	Sodalis pierantonius
273	Core Mycobiome and Their Ecological Relevance in the Gut of Five Ips Bark Beetles (Coleoptera: Curculionidae: Scolytinae)	Chakraborty, A; Modlinger, R; Ashraf, MZ; Synek, J; Schlyter, F; Roy, A	10.3389/fmicb.2020.568853	FRONTIERS IN MICROBIOLOGY	2020	Ips	gut microbiota
274	Correlates of gut community composition across an ant species (Cephalotes varians) elucidate causes and consequences of symbiotic variability	Hu, Y; Lukasik, P; Moreau, CS; Russell, JA	10.1111/mec.12607	MOLECULAR ECOLOGY	2014	Cephalotes varians	gut bacteria and fungi
275	Corticioid basidiomycetes associated with bark beetles, including seven new Entomocorticium species from North America and Cylindrobasidium ipidophilum, comb. Nov	Harrington, TC; Batzer, JC; McNew, DL	10.1007/s10482-021-01541-7	ANTONIE VAN LEEUWENHOEK INTERNATIONAL JOURNAL OF GENERAL AND MOLECULAR MICROBIOLOGY	2021	Ips typographus	Cylindrobasidium ipidophilum
276	Corynebacterium sp. 2-TD Mediated Toxicity of 2-Tridecanone to Helicoverpa armigera	Gu, M; Xue, ZX; Lv, SL; Cai, YH; Zhang, L; Gao, XW	10.3390/toxins14100698	TOXINS	2022	Helicoverpa armigera	Corynebacterium sp. 2-TD
277	Cottonseed Press Cake as a Potential Diet for Industrially Farmed Black Soldier Fly Larvae Triggers Adaptations of Their Bacterial and Fungal Gut Microbiota	Tegtmeier, D; Hurka, S; Klüber, P; Brinkrolf, K; Heise, P; Vilcinskas, A	10.3389/fmicb.2021.634503	FRONTIERS IN MICROBIOLOGY	2021	Hermetia illucens	Actinomycetaceae
278	CRISPR screens in Drosophila cells identify Vsg as a Tc toxin receptor	Xu, Y; Viswanatha, R; Sitsel, O; Roderer, D; Zhao, H; Ashwood, C; Voelcker, C; Tian, SH; Raunser, S; Perrimon, N; Dong, M	10.1038/s41586-022-05250-7	NATURE	2022	Drosophila melanogaster	Photorhabdus luminescens
279	Cultivable bacteria associated with larval gut of prothiofos-resistant, prothiofos-susceptible and field-caught populations of diamondback moth, Plutella xylostella and their potential for, antagonism towards entomopathogenic fungi and host insect nutrition	Indiragandhi, P; Anandham, R; Madhaiyan, M; Poonguzhali, S; Kim, GH; Saravanan, VS; Sa, T	10.1111/j.1365-2672.2007.03506.x	JOURNAL OF APPLIED MICROBIOLOGY	2007	Plutella xylostella	gut bacteria
280	Cultivation and Genome Sequencing of Bacteria Isolated From the Coffee Berry Borer (Hypothenemus hampei), With Emphasis on the Role of Caffeine Degradation	Vega, FE; Emche, S; Shao, J; Simpkins, A; Summers, RM; Mock, MB; Ebert, D; Infante, F; Aoki, S; Maul, JE	10.3389/fmicb.2021.644768	FRONTIERS IN MICROBIOLOGY	2021	Hypothenemus hampei	Acinetobacter sp.
281	Culturable bacteria in adults of a Southeast Asian black fly, Simulium tani (Diptera:Simuliidae)	Lee, HY; Loong, SK; Ya'cob, Z; Low, V; Teoh, BT; Ahmad-Nasrah, SN; Yap, PC; Sofian-Azirun, M; Takaoka, H; AbuBakar, S; Adler, PH	10.1016/j.actatropica.2021.105923	ACTA TROPICA	2021	Simulium tani	Bacillus flexus
282	Culturable bacterial diversity associated with cysts of Eurhizococcus brasiliensis (Hempel) (Hemiptera: Margarodidae)	Zucchi, TD; Almeida, LG; Cônsoli, FL	10.1007/s11274-010-0518-0	WORLD JOURNAL OF MICROBIOLOGY & BIOTECHNOLOGY	2011	Eurhizococcus brasiliensis	bacterial associated with cysts of E. brasiliensis
283	Culture-Independent and Culture-Dependent Characterization of the Black Soldier Fly Gut Microbiome Reveals a Large Proportion of Culturable Bacteria with Potential for Industrial Applications	Tegtmeier, D; Hurka, S; Mihajlovic, S; Bodenschatz, M; Schlimbach, S; Vilcinskas, A	10.3390/microorganisms9081642	MICROORGANISMS	2021	Chironomus ramosus	gut bacteria
284	Culturing and Characterization of Gut Symbiont Burkholderia spp. from the Southern Chinch Bug, Blissus insularis (Hemiptera: Blissidae)	Xu, Y; Buss, EA; Boucias, DG	10.1128/AEM.00367-16	APPLIED AND ENVIRONMENTAL MICROBIOLOGY	2016	Blissus insularis	Burkholderia spp.
285	Culturing-Enriched Metabarcoding Analysis of the Oryctes rhinoceros Gut Microbiome	Shelomi, M; Chen, MJ	10.3390/insects11110782	Insects	2020	Oryctes rhinoceros	Bacillus cereus ATCC 14579
286	Cuticle supplementation and nitrogen recycling by a dual bacterial symbiosis in a family of xylophagous beetles	Kiefer, JST; Bauer, E; Okude, G; Fukatsu, T; Kaltenpoth, M; Engl, T	10.1038/s41396-023-01415-y	ISME JOURNAL	2023	Bostrichidae	Bostrichicola ureolyticus
287	Cycloheximide-Producing Streptomyces Associated With Xyleborinus saxesenii and Xyleborus affinis Fungus-Farming Ambrosia Beetles	Grubbs, KJ; Surup, F; Biedermann, PHW; McDonald, BR; Klassen, JL; Carlson, CM; Clardy, J; Currie, CR	10.3389/fmicb.2020.562140	Frontiers in Microbiology	2020	Xyleborinus saxesenii	Streptomyces griseus XylebKG-1
288	Cytoplasmic incompatibility in the parasitic wasp Encarsia inaron: disentangling the roles of Cardinium and Wolbachia symbionts	White, JA; Kelly, SE; Perlman, SJ; Hunter, MS	10.1038/hdy.2009.5	HEREDITY	2009	Encarsia inaron	Wolbachia
289	Cytoplasmic incompatibility in the semivoltine longicorn beetle Acalolepta fraudatrix (Coleoptera: Cerambycidae) double infected with Wolbachia	Aikawa, T; Maehara, N; Ichihara, Y; Masuya, H; Nakamura, K; Anbutsu, H	10.1371/journal.pone.0261928	PLOS ONE	2022	Acalolepta fraudatrix	Wolbachia
290	Cytoplasmic incompatibility involving Cardinium and Wolbachia in the white-backed planthopper Sogatella furcifera (Hemiptera: Delphacidae)	Nakamura, Y; Yukuhiro, F; Matsumura, M; Noda, H	10.1007/s13355-012-0120-z	APPLIED ENTOMOLOGY AND ZOOLOGY	2012	Sogatella furcifera	Caridinium
291	De novo sequencing, diploid assembly, and annotation of the black carpenter ant, Camponotus pennsylvanicus, and its symbionts by one person for $1000, using nanopore sequencing	Faulk, C	10.1093/nar/gkac510	NUCLEIC ACIDS RESEARCH	2023	Camponotus pennalicus	Candidatus Blochmanniella pennsylvanica
292	Decline in symbiont-dependent host detoxification metabolism contributes to increased insecticide susceptibility of insects under high temperature	Zhang, YH; Cai, TW; Ren, ZJ; Liu, Y; Yuan, MJ; Cai, YF; Yu, C; Shu, RH; He, S; Li, JH; Wong, ACN; Wan, H	10.1038/s41396-021-01046-1	ISME JOURNAL	2021	Nilaparvata lugens	Wolbachia
293	Decoupling of host-symbiont-phage coadaptations following transfer between insect species	Chafee, ME; Zecher, CN; Gourley, ML; Schmidt, VT; Chen, JH; Bordenstein, SR; Clark, ME; Bordenstein, SR	10.1534/genetics.110.120675	GENETICS	2011	Nasonia giraulti	Wolbachia pipientis
294	Decrease of memory retention in a parasitic wasp: an effect of host manipulation by Wolbachia?	Farahani, HK; Ashouri, A; Goldansaz, SH; Shapiro, MS; Pierre, JS; van Baaren, J	10.1111/1744-7917.12348	INSECT SCIENCE	2017	Trichogramma brassicae	Wolbachia
295	Deep Sequencing Uncovers Caste-Associated Diversity of Symbionts in the Social Ant Camponotus japonicus	Koto, A; Nobu, MK; Miyazaki, R	10.1128/mbio.00408-20	MBIO	2020	Camponotus japonicus	gut bacteria
296	Defensive Bacteriome Symbiont with a Drastically Reduced Genome	Nakabachi, A; Ueoka, R; Oshima, K; Teta, R; Mangoni, A; Gurgui, M; Oldham, NJ; van Echten-Deckert, G; Okamura, K; Yamamoto, K; Inoue, H; Ohkuma, M; Hongoh, Y; Miyagishima, S; Hattori, M; Piel, J; Fukatsu, T	10.1016/j.cub.2013.06.027	CURRENT BIOLOGY	2013	Diaphorina citri	Candidatus DC
297	Degradation of acephate by Enterobacter asburiae, Bacillus cereus and Pantoea agglomerans isolated from diamondback moth Plutella xylostella (L), a pest of cruciferous crops	Shanivarsanthe Leelesh Ramya, Thiruvengadam Venkatesan, Kottilingam Srinivasa Murthy, Sushil Kumar Jalali, Abraham Varghese	None	Journal of Environmental Biology	2016	Anopheles barbirostris	Bacillus sp.
298	Deinococcucins A–D, Aminoglycolipids from Deinococcus sp., a Gut Bacterium of the Carpenter Ant Camponotus japonicus	Shin, Bora; Park, So Hyun; Kim, Byung-Yong; Jo, Shin-Il; Lee, Sang Kook; Shin, Jongheon; Oh, Dong-Chan	10.1021/acs.jnatprod.7b00426	Journal of Natural Products	2017	Camponotus japonicus	Deinococcus sp.
299	Delayed larval development in Anopheles mosquitoes deprived of Asaiabacterial symbionts	Chouaia, B; Rossi, P; Epis, S; Mosca, M; Ricci, I; Damiani, C; Ulissi, U; Crotti, E; Daffonchio, D; Bandi, C; Favia, G	10.1186/1471-2180-12-S1-S2	BMC Microbiology	2012	Anopheles stephensi	Asaia
300	Detection and characterization of bacterial symbionts in the Heteropteran, Blissus insularis	Boucias, DG; Garcia-Maruniak, A; Cherry, R; Lu, HJ; Maruniak, JE; Lietze, VU	10.1111/j.1574-6941.2012.01433.x	FEMS MICROBIOLOGY ECOLOGY	2012	Blissus insularis	Burkholderia spp.
301	Detection and Identification of the Invasive Sirex noctilio (Hymenoptera: Siricidae) Fungal Symbiont, Amylostereum areolatum (Russulales: Amylostereacea), in China and the Stimulating Effect of Insect Venom on Laccase Production by A. areolatum YQL03	Li, DP; Shi, J; Lu, M; Ren, LL; Zhen, CA; Luo, YQ	10.1093/jee/tov072	Journal of Economic Entomology	2015	Sirex noctilio	Amylostereum areolatum
302	Detection and Localization of Wolbachia in Thrips palmi Karny (Thysanoptera: Thripidae)	Saurav, GK; Daimei, G; Rana, VS; Popli, S; Rajagopal, R	10.1007/s12088-016-0567-7	INDIAN JOURNAL OF MICROBIOLOGY	2016	Thrips palmi	Wolbachia
303	Detection and Phylogenetic Analysis of Wolbachia wsp in the Chilo suppressalis (Lepidoptera: Crambidae) in China	Chai, HN; Du, YZ	10.1603/AN11072	ANNALS OF THE ENTOMOLOGICAL SOCIETY OF AMERICA	2011	Chilo suppressalis	Wolbachia
304	Detection of carboxylesterase and esterase activity in culturable gut bacterial flora isolated from diamondback moth, Plutella xylostella (Linnaeus), from India and its possible role in indoxacarb degradation	Ramya, Shanivarsanthe Leelesh; Venkatesan, Thiruvengadam; Srinivasa Murthy, Kottilingam; Jalali, Sushil Kumar; Verghese, Abraham	10.1016/j.bjm.2016.01.012	Brazilian Journal of Microbiology: [publication of the Brazilian Society for Microbiology]	2016	Plutella xylostella	Bacillus cereus
305	Detection of host habitat by parasitoids using cues associated with mycangial fungi of the mountain pine beetle, Dendroctonus ponderosae	Adams, A.S.; Six, D.L.	10.4039/n07-018	The Canadian Entomologist	2008	Dendroctonus ponderosae	Grosmannia clavigera
306	Detection of Wolbachia Infections in Natural and Laboratory Populations of the Moroccan Hessian Fly, Mayetiola destructor (Say)	Mokhtar, NB; Maurady, A; Britel, MR; El Bouhssini, M; Batargias, C; Stathopoulou, P; Asimakis, E; Tsiamis, G	10.3390/insects11060340	Insects	2020	Mayetiola destructor	Wolbachia
307	Determination of Wolbachia Diversity in 23 Cricket Species (Gryllidae) From China	Li, YY; Zeng, Y; Zhu, DH	10.1093/aesa/saab032	ANNALS OF THE ENTOMOLOGICAL SOCIETY OF AMERICA	2022	Velarifictorus micado	Wolbachia
308	Determinism and Contingency Shape Metabolic Complementation in an Endosymbiotic Consortium	Ponce-de-Leon, M; Tamarit, D; Calle-Espinosa, J; Mori, M; Latorre, A; Montero, F; Pereto, J	10.3389/fmicb.2017.02290	FRONTIERS IN MICROBIOLOGY	2017	Cinara cedri	Buchnera aphidicola BCc
309	Detoxifying symbiosis: microbe-mediated detoxification of phytotoxins and pesticides in insects	Itoh, H; Tago, K; Hayatsu, M; Kikuchi, Y	10.1039/c7np00051k	NATURAL PRODUCT REPORTS	2018	Lymantria dispar	Acinetobacter sp.
310	Development of an efficient method for screening microorganisms by using symbiotic association between Nasutitermes takasagoensis and intestinal microorganisms	Hayashi, A; Aoyagi, H; Kinjyo, K; Yoshimura, T; Tanaka, H	10.1007/s00253-007-0969-x	APPLIED MICROBIOLOGY AND BIOTECHNOLOGY	2007	Nasutitermes takasagoensis	Enterobacter sp. ydwj-5
311	Development of Common Leaf-Footed Bug Pests Depends on the Presence and Identity of Their Environmentally Acquired Symbionts	Hunter, MS; Umanzor, EF; Kelly, SE; Whitaker, SM; Ravenscraft, A	10.1128/AEM.01778-21	APPLIED AND ENVIRONMENTAL MICROBIOLOGY	2022	Leptoglossus zonatus	Burkholderia
312	Development on Citrus medica infected with 'Candidatus Liberibacter asiaticus' has sex-specific and -nonspecific impacts on adult Diaphorina citri and its endosymbionts	Coates, LC; Mahoney, J; Ramsey, JS; Warwick, E; Johnson, R; MacCoss, MJ; Krasnoff, SB; Howe, KJ; Moulton, K; Saha, S; Mueller, LA; Hall, DG; Shatters, RG; Heck, ML; Slupsky, CM	10.1371/journal.pone.0239771	PloS One	2020	Diaphorina citri	Candidatus Liberibacter asiaticus
313	Development, feeding, and sex shape the relative quantity of the nutritional obligatory symbiont Wolbachia in bed bugs	Poulain, M; Rosinski, E; Henri, H; Balmand, S; Delignette-Muller, ML; Heddi, A; Lasseur, R; Vavre, F; Zaidman-Rémy, A; Kremer, N	10.3389/fmicb.2024.1386458	FRONTIERS IN MICROBIOLOGY	2024	Cimex lectularius	Wolbachia wCle
314	Development, specificity and sublethal effects of symbiont-conferred resistance to parasitoids in aphids	Schmid, M; Sieber, R; Zimmermann, YS; Vorburger, C	10.1111/j.1365-2435.2011.01904.x	FUNCTIONAL ECOLOGY	2012	Aphis fabae	Hamiltonella defensa
315	Diaphorin, a polyketide synthesized by an intracellular symbiont of the Asian citrus psyllid, is potentially harmful for biological control agents	Yamada, T; Hamada, M; Floreancig, P; Nakabachi, A	10.1371/journal.pone.0216319	PLOS ONE	2019	Diaphorina citri	Candidatus Profftella armatura
316	Diatraea saccharalis harbors microorganisms that can affect growth of sugarcane stalk-dwelling fungi	da Silva, LCD; Ferreira, FIP; Dezoti, LA; Nascimento, CT; Orikasa, C; Takita, MA; de Medeiros, AH	10.1007/s42770-021-00647-4	BRAZILIAN JOURNAL OF MICROBIOLOGY	2022	Diatraea saccharalis	Bacillus
317	Diet and irradiation effects on the bacterial community composition and structure in the gut of domesticated teneral and mature Queensland fruit fly, Bactrocera tryoni (Diptera: Tephritidae)	Woruba, DN; Morrow, JL; Reynolds, OL; Chapman, TA; Collins, DP; Riegler, M	10.1186/s12866-019-1649-6	BMC MICROBIOLOGY	2019	Bactrocera tryoni	gut bacteria
318	Dietary potential of the symbiotic fungus Penicillium herquei for the larvae of a nonsocial fungus-cultivating weevil Euops chinensis	Guo, WF; Song, Y; Chen, H; Li, XQ	10.1128/aem.01537-23	APPLIED AND ENVIRONMENTAL MICROBIOLOGY	2024	Euops chinensis	Penicillium herquei
319	Dietary specialization in mutualistic acacia-ants affects relative abundance but not identity of host-associated bacteria	Rubin, BER; Kautz, S; Wray, BD; Moreau, CS	10.1111/mec.14834	MOLECULAR ECOLOGY	2019	Pseudomyrmex	ant microbiota
320	Diet-dependent effects of gut bacteria on their insect host: the symbiosis of Erwinia sp. and western flower thrips.	de Vries, EJ; Jacobs, G; Sabelis, MW; Menken, SBJ; Breeuwer, JAJ	10.1098/rspb.2004.2817	Proceedings. Biological Sciences	2004	Frankliniella occidentalis	Erwinia
321	Differences in Male-Killing Rickettsia Bacteria between Lineages of the Invasive Gall-Causing Pest Leptocybe invasa	Peng, X; Wang, HT; Yang, ZD	10.3390/insects14090757	Insects	2023	Leptocybe invasa	Bacteroides
322	Differences in microbiome composition and transcriptome profiles between male and female Paederus fuscipes harbouring pederin-producing bacteria	Song, XH; Yang, TB; Zhou, C; Luo, SK; Dong, MX; Yan, XH; Lv, WX; Zheng, FK; Zhou, CQ; Wei, Y	10.1111/imb.12772	INSECT MOLECULAR BIOLOGY	2022	Paederus fuscipes	gut bacteria
323	Differences in rectal amino acid levels determine bacteria-originated sex pheromone specificity in two closely related flies	Gao, ZJ; Xie, MX; Gui, SY; He, MY; Lu, YY; Wang, LL; Chen, JY; Smagghe, G; Gershenzon, J; Cheng, DF	10.1038/s41396-023-01488-9	ISME JOURNAL	2023	Bactrocera dorsalis	Bacillus
324	Differences in the Structure of the Gut Bacteria Communities in Development Stages of the Chinese White Pine Beetle (Dendroctonus armandi)	Hu, X; Wang, CY; Chen, H; Ma, JN	10.3390/ijms141021006	INTERNATIONAL JOURNAL OF MOLECULAR SCIENCES	2013	Dendroctonus armandi	gut bacteria
325	Different Gut Microbiomes of Developmental Stages of Field-Collected Native and Invasive Western Bean Cutworm, Striacosta albicosta, in Western Nebraska	Ayayee, PA; Currie, A; Peterson, JA	10.3390/microorganisms10091828	MICROORGANISMS	2022	Striacosta albicosta	gut bacteria
326	Different roles of host and habitat in determining the microbial communities of plant-feeding true bugs	Yang, ZW; Luo, JY; Men, Y; Liu, ZH; Zheng, ZK; Wang, YH; Xie, Q	10.1186/s40168-023-01702-y	MICROBIOME	2023	plant-feeding true bugs	microbiome
327	Differential Genome Evolution Between Companion Symbionts in an Insect-Bacterial Symbiosis	Bennett, GM; McCutcheon, JP; MacDonald, BR; Romanovicz, D; Moran, NA	10.1128/mbio.01697-14	MBIO	2014	Graphocephala atropunctata	Candidatus Sulcia muelleri strain BGSS
328	Differential microbial responses to antibiotic treatments by insecticide-resistant and susceptible cockroach strains (Blattella germanica L.)	Wolfe, ZM; Scharf, ME	10.1038/s41598-021-03695-w	SCIENTIFIC REPORTS	2021	Blattella germanica	Stenotrophomonas
329	Differential Regulation of Immune Signaling and Survival Response in Drosophila melanogaster Larvae upon Steinernema carpocapsae Nematode Infection	Yadav, S; Gupta, S; Eleftherianos, I	10.3390/insects9010017	Insects	2018	Drosophila melanogaster	Wolbachia pipientis
330	Differentially expressed profiles in the larval testes of Wolbachia infected and uninfected Drosophila	Zheng, Y; Wang, JL; Liu, C; Wang, CP; Walker, T; Wang, YF	10.1186/1471-2164-12-595	BMC GENOMICS	2011	Drosophila melanogaster	Wolbachia
331	Discovery of Antimicrobial Lipodepsipeptides Produced by a Serratia sp. within Mosquito Microbiomes	Ganley, JG; Carr, G; Ioerger, TR; Sacchettini, JC; Clardy, J; Derbyshire, ER	10.1002/cbic.201800124	ChemBioChem	2018	Anopheles stephensi	Serratia sp.
332	Discovery of Rickettsia and Rickettsiella Intracellular Bacteria in Emerald Ash Borer Agrilus planipennis by Metagenomic Study of Larval Gut Microbiome in European Russia	Vecherskii, MV; Orlova-Bienkowskaja, MJ; Kuznetsova, TA; Bienkowski, AO	10.3390/f13070974	FORESTS	2022	Agrilus planipennis	gut bacteria
333	Disproportionate investment in Spiralin B production limits in-host growth and favors the vertical transmission of Spiroplasma insect endosymbionts	Masson, F; Rommelaere, S; Schüpfer, F; Boquete, JP; Lemaitre, B	10.1073/pnas.2208461119	Proceedings of the National Academy of Sciences	2022	Drosophila melanogaster	Spiroplasma
334	Disrupting Buchnera aphidicola, the endosymbiotic bacteria of Myzus persicae, delays host plant acceptance	Machado-Assefh, CR; Lopez-Isasmendi, G; Tjallingii, WF; Jander, G; Alvarez, AE	10.1007/s11829-015-9394-8	ARTHROPOD-PLANT INTERACTIONS	2015	Myzus persicae	Buchnera aphidicola
335	Distribution of the invasive ambrosia beetle Anisandrus maiche (Coleoptera, Scolytinae) in Switzerland and first record in Europe of its ambrosia fungus Ambrosiella cleistominuta	Ribeiro-Correia, JP; Prospero, S; Beenken, L; Biedermann, PHW; Blaser, S; Branco, M; Chittaro, Y; Frey, D; Hölling, D; OliviaKaya, S; Knízek, M; Mittelstrass, J; Ruffner, B; Sanchez, A; Brockerhoff, EG	10.3897/alpento.8.117537	ALPINE ENTOMOLOGY	2024	Anisandrus maiche	Ambrosiella cleistominuta
336	Distribution of the obligate endosymbiont Blochmannia floridanus and expression analysis of putative immune genes in ovaries of the carpenter ant Camponotus floridanus	Kupper, M; Stigloher, C; Feldhaar, H; Gross, R	10.1016/j.asd.2016.09.004	ARTHROPOD STRUCTURE & DEVELOPMENT	2016	Camponotus floridanus	Blochmannia floridanus
337	Distribution, host records, and symbiotic fungi of Euwallacea fornicatus (Coleoptera: Curculionidae: Scolytinae) in China	Li, Y; Gu, XY; Kasson, MT; Bateman, CC; Guo, JJ; Huang, YT; Li, Q; Rabaglia, RJ; Hulcr, J	10.1653/024.099.0441	FLORIDA ENTOMOLOGIST	2016	Euwallacea fornicatus	Fusarium sp.
338	Distribution, Pest Status and Fungal Associates of Euwallacea nr. fornicatus in Florida Avocado Groves	Carrillo, D; Cruz, LF; Kendra, PE; Narvaez, TI; Montgomery, WS; Monterroso, A; De Grave, C; Cooperband, MF	10.3390/insects7040055	Insects	2016	Euwallacea fornicatus	Acremonium
339	Distribution, Vertical Transmission, and Cooperative Mechanisms of Obligate Symbiotic Bacteria in the Leafhopper Maiestas dorsalis (Hemiptera, Cicadellidea)	Wu, W; Lei, JN; Mao, QZ; Tian, YZ; Shan, HW; Chen, JP	10.3390/insects14080710	Insects	2023	Maiestas dorsalis	Sulcia muelleri
340	Diverse Microbiota Identified in Whole Intact Nest Chambers of the Red Mason Bee Osmia bicornis (Linnaeus 1758)	Alexander Keller, Gudrun Grimmer, Ingolf Steffan-Dewenter	10.1371/journal.pone.0078296	PloS One	2013	Osmia bicornis	Burkholderia
341	Diverse Molecular Mechanisms Underlying Microbe-Inducing Male Killing in the Moth Homona magnanima	Arai, H; Takamatsu, T; Lin, SR; Mizutani, T; Omatsu, T; Katayama, Y; Nakai, M; Kunimi, Y; Inoue, MN	10.1128/aem.02095-22	APPLIED AND ENVIRONMENTAL MICROBIOLOGY	2023	Homona magnanima	Wolbachia
342	Diversity and Abundance of Bacterial and Fungal Communities Inhabiting Camellia sinensis Leaf, Rhizospheric Soil, and Gut of Agriophara rhombata	Qu, H; Long, YQ; Wang, XS; Wang, KB; Chen, L; Yang, YQ; Chen, LB	10.3390/microorganisms11092188	MICROORGANISMS	2023	Synchalara rhombota	Klebsiella
343	Diversity and abundance of phyllosphere bacteria are linked to insect herbivory	Humphrey, PT; Nguyen, TT; Villalobos, MM; Whiteman, NK	10.1111/mec.12657	MOLECULAR ECOLOGY	2014	Scaptomyza nigrita	Pseudomonas
344	Diversity and Composition of the Gut Microbiota in the Developmental Stages of the Dung Beetle Copris incertus Say (Coleoptera, Scarabaeidae)	Suárez-Moo, P; Cruz-Rosales, M; Ibarra-Laclette, E; Desgarennes, D; Huerta, C; Lamelas, A	10.3389/fmicb.2020.01698	Frontiers in Microbiology	2020	Copris incertus Say	gut bacteria
345	Diversity and dynamics of bacteria at the Chrysomya megacephala pupal stage revealed by third-generation sequencing	Xu, W; Wang, Y; Wang, YH; Zhang, YN; Wang, JF	10.1038/s41598-022-06311-7	SCIENTIFIC REPORTS	2022	Chrysomya megacephala	Ignatzschineria indica
346	Diversity and Dynamics of Bacterial Communities in the Digestive and Excretory Systems across the Life Cycle of Leafhopper, Recilia dorsalis	Huang, QY; Shan, HW; Chen, JP; Wu, W	10.3390/insects14060545	Insects	2023	Recilia dorsalis	Pantoea
347	Diversity and functional analysis of Chinese bumblebee gut microbiota reveal the metabolic niche and antibiotic resistance variation of Gilliamella	Zhang, ZJ; Huang, MF; Qiu, LF; Song, RH; Zhang, ZX; Ding, YW; Zhou, X; Zhang, X; Zheng, H	10.1111/1744-7917.12770	INSECT SCIENCE	2021	Bombus	gut bacteria
348	Diversity and functional significance of cellulolytic microbes living in termite, pill-bug and stem-borer guts	Bashir, Z; Kondapalli, VK; Adlakha, N; Sharma, A; Bhatnagar, RK; Chandel, G; Yazdani, SS	10.1038/srep02558	SCIENTIFIC REPORTS	2013	Termitidae	Bacillus cereus TAUC5
349	Diversity and infection prevalence of endosymbionts in natural populations of the chestnut weevil: relevance of local climate and host plants	Toju, H; Fukatsu, T	10.1111/j.1365-294X.2010.04980.x	MOLECULAR ECOLOGY	2011	Curculio sikkimensis	Curculioniphilus
350	Diversity and Phylogenetic Analyses of Bacterial Symbionts in Three Whitefly Species from Southeast Europe	Skaljac, M; Kanakala, S; Zanic, K; Puizina, J; Pleic, IL; Ghanim, M	10.3390/insects8040113	Insects	2017	Bemisia tabaci	Arsenophonus
351	Diversity and phylogenetic analysis of endosymbiotic bacteria of the date palm root borer Oryctes agamemnon (Coleoptera: Scarabaeidae)	El-Sayed, WS; Ibrahim, RA	10.1186/s12866-015-0422-8	BMC MICROBIOLOGY	2015	Oryctes agamemnon	gut bacteria
352	Diversity and Transmission of Gut Bacteria in Atta and Acromyrmex Leaf-Cutting Ants during Development	Zhukova, M; Sapountzis, P; Schlott, M; Boomsma, JJ	10.3389/fmicb.2017.01942	FRONTIERS IN MICROBIOLOGY	2017	Acromyrmex echinatior	gut bacteria
353	Diversity of Bacterial Communities Associated with Solitary Bee Osmia excavata Alfken (Hymenoptera: Megachilidae)	Liu, WP; Li, Y; Lu, HH; Hao, YJ; Zhang, K; Dang, XQ; Fan, XD; Zhang, H; Zhou, ZY; Zhu, CD; Luo, AR; Huang, DY	10.3390/app13031524	APPLIED SCIENCES-BASEL	2023	Osmia excavata	gut bacteria
354	Diversity of Bacterial Communities in the Intestinal Tracts of Two Geographically Distant Populations of Bactrocera dorsalis (Diptera: Tephritidae)	Liu, SH; Chen, Y; Li, W; Tang, GH; Yang, Y; Jiang, HB; Dou, W; Wang, JJ	10.1093/jee/toy231	JOURNAL OF ECONOMIC ENTOMOLOGY	2018	Bactrocera dorsalis	gut bacteria
355	Diversity of bacterial endosymbionts associated with Macrosteles leafhoppers vectoring phytopathogenic phytoplasmas	Ishii, Y; Matsuura, Y; Kakizawa, S; Nikoh, N; Fukatsu, T	10.1128/AEM.01527-13	APPLIED AND ENVIRONMENTAL MICROBIOLOGY	2013	Macrosteles striifrons	Candidatus Sulcia muelleri
356	Diversity of bacterial symbionts in populations of Sitobion miscanthi (Hemiptera: Aphididae) in China	Li, T; Xiao, JH; Wu, YQ; Huang, DW	10.1603/EN13229	ENVIRONMENTAL ENTOMOLOGY	2014	Sitobion miscanthi	Acinetobacter
357	Diversity of endosymbionts in camellia spiny whitefly, Aleurocanthus camelliae (Hemiptera: Aleyrodidae), estimated by 16S rRNA analysis and their biological implications	Tan, YN; Gong, B; Zhang, QQ; Li, CK; Weng, JY; Zhou, X; Jin, LH	10.3389/fmicb.2023.1124386	FRONTIERS IN MICROBIOLOGY	2023	Aleurocanthus camellia	gut bacteria
358	Diversity of proteobacterial endosymbionts in hemlock woolly adelgid (Adelges tsugae) (Hemiptera: Adelgidae) from its native and introduced range	von Dohlen, CD; Spaulding, U; Shields, K; Havill, NP; Rosa, C; Hoover, K	10.1111/1462-2920.12102	ENVIRONMENTAL MICROBIOLOGY	2013	Adelges tsugae	Candidatus Annandia adelgestsuga
359	Diversity of the Bacterial Community Associated with Hindgut, Malpighian Tubules, and Foam of Nymphs of Two Spittlebug Species (Hemiptera: Aphrophoridae)	Nencioni, A; Pastorelli, R; Bigiotti, G; Cucu, MA; Sacchetti, P	10.3390/microorganisms11020466	MICROORGANISMS	2023	Philanus spumarius	gut bacteria
360	Diversity of Wolbachia infections in Sri Lankan mosquitoes with a new record of Wolbachia Supergroup B infecting Aedes aegypti vector populations	Wijegunawardana, NDAD; Gunawardene, YINS; Abeyewickreme, W; Chandrasena, TGAN; Thayanukul, P; Kittayapong, P	10.1038/s41598-024-62476-3	SCIENTIFIC REPORTS	2024	Aedes aegypti	Wolbachia
361	Diversity, Bacterial Symbionts, and Antimicrobial Potential of Termite-Associated Fungi	Xu, X; Shao, MW; Yin, CP; Mao, ZC; Shi, JJ; Yu, XY; Wang, Y; Sun, FF; Zhang, YL	10.3389/fmicb.2020.00300	FRONTIERS IN MICROBIOLOGY	2020	Odontotermes formosanus	gut bacteria
362	Diversity, Composition and Functional Inference of Gut Microbiota in Indian Cabbage white Pieris canidia (Lepidoptera: Pieridae)	Wang, Y; Zhu, JQ; Fang, J; Shen, L; Ma, SJ; Zhao, ZM; Yu, WD; Jiang, WB	10.3390/life10110254	LIFE-BASEL	2020	Pieris canidia	gut bacteria
363	Diversity, Composition, and Specificity of the Philaenus spumarius Bacteriome	Cameirao, C; Costa, D; Rufino, J; Pereira, JA; Lino-Neto, T; Baptista, P	10.3390/microorganisms12020298	MICROORGANISMS	2024	Philanus spumarius	gut bacteria
364	DNA sequencing reveals bacterial communities in midgut and other parts of the larvae of Spodoptera exigua Hubner (Lepidoptera: Noctuidae)	Gao, XK; Li, WD; Luo, JY; Zhang, LJ; Ji, JC; Zhu, XZ; Wang, L; Zhang, KX; Zhang, S; Cui, JJ	10.1093/femsle/fnaa002	FEMS MICROBIOLOGY LETTERS	2020	Spodoptera exigua	Enterococcus
365	Does cryptic microbiota mitigate pine resistance to an invasive beetle-fungus complex? Implications for invasion potential	Cheng, CH; Xu, LT; Xu, DD; Lou, QZ; Lu, M; Sun, JH	10.1038/srep33110	SCIENTIFIC REPORTS	2016	Dendroctonus valens	Burkholderia
366	Draft genome of Microsporidia sp. MB—a malaria-blocking microsporidian symbiont of the Anopheles arabiensis	Ango, LM; Waweru, JW; Makhulu, EE; Wairimu, A; Otieno, FG; Onchuru, T; Bishop, ÖT; Herren, JK	10.1128/MRA.00903-23	Microbiology Resource Announcements	2024	Anopheles arabiensis	Microsporidia sp. MB
367	Draft Genome Sequence of Enterobacter hormaechei ENT5, a Component of the Symbiotic Community of Tephritid Flies	Asimakis, E; Doudoumis, V; Gouvi, G; Tsiamis, G	10.1128/mra.01364-19	Microbiology Resource Announcements	2019	Zeugodacus cucurbitae	Enterobacter hormaechei
368	Draft genome sequences of Pantoea agglomerans and Pantoea vagans isolates associated with termites	Palmer, M; de Maayer, P; Poulsen, M; Steenkamp, ET; van Zyl, E; Coutinho, TA; Venter, SN	10.1186/s40793-016-0144-z	STANDARDS IN GENOMIC SCIENCES	2016	Macrotermes natalensis	Pantoea agglomerans
369	Drastic genome reduction in an herbivore's pectinolytic symbiont	Salem, H; Bauer, E; Kirsch, R; Berasategui, A; Cripps, M; Weiss, B; Koga, R; Fukumori, K; Vogel, H; Fukatsu, T; Kaltenpoth, M	10.1016/j.cell.2017.10.029	CELL	2017	Multiple species	Candidatus Stammera capleta
370	Dual oxidase enables insect gut symbiosis by mediating respiratory network formation	Jang, S; Mergaert, P; Ohbayashi, T; Ishigami, K; Shigenobu, S; Itoh, H; Kikuchi, Y	10.1073/pnas.2020922118	PROCEEDINGS OF THE NATIONAL ACADEMY OF SCIENCES OF THE UNITED STATES OF AMERICA	2021	Riptortus pedestris	Burkholderia insecticola
371	Dynamic Acquisition and Loss of Dual-Obligate Symbionts in the Plant-Sap-Feeding Adelgidae (Hemiptera: Sternorrhyncha: Aphidoidea)	von Dohlen, CD; Spaulding, U; Patch, KB; Weglarz, KM; Foottit, RG; Havill, NP; Burke, GR	10.3389/fmicb.2017.01037	FRONTIERS IN MICROBIOLOGY	2017	Adelgidae	Candidatus Annandia pinicola
372	Dynamic Gut Microbiome across Life History of the Malaria Mosquito Anopheles gambiae in Kenya	Wang, Y; Gilbreath, TM; Kukutla, P; Yan, GY; Xu, JN	10.1371/journal.pone.0024767	PLOS ONE	2011	Anopheles gambiae	bacteria
373	Dynamic interactions between the symbiont Candidatus Erwinia dacicola and its olive fruit fly host Bactrocera oleae	Siden-Kiamos, I; Koidou, V; Livadaras, I; Skoufa, E; Papadogiorgaki, S; Papadakis, S; Chalepakis, G; Ioannidis, P; Vontas, J	10.1016/j.ibmb.2022.103793	INSECT BIOCHEMISTRY AND MOLECULAR BIOLOGY	2022	Bactrocera oleae	Candidatus Erwinia dacicola
374	Dynamics and diversity of symbiotic bacteria in Apolygus lucorum at different developmental stages	Xue, H; Zhu, XZ; Wang, L; Zhang, KX; Li, DY; Ji, JC; Niu, L; Gao, XK; Luo, JY; Cui, JJ	10.1186/s42397-023-00142-1	JOURNAL OF COTTON RESEARCH	2023	Apolygus lucorum	bacteria
375	Dynamics of an Ongoing Wolbachia Spread in the European Cherry Fruit Fly, Rhagoletis cerasi (Diptera: Tephritidae)	Schebeck, M; Feldkirchner, L; Stauffer, C; Schuler, H	10.3390/insects10060172	Insects	2019	Rhagoletis cerasi	Wolbachia
376	Dynamics of symbiont-mediated antibiotic production reveal efficient long-term protection for beewolf offspring	Koehler, S; Doubsky, J; Kaltenpoth, M	10.1186/1742-9994-10-3	FRONTIERS IN ZOOLOGY	2013	Philanthus triangulum	Candidatus Streptomyces philanthi
377	Dynamics of symbiotic bacterial community in whole life stage of Harmonia axyridis (Coleoptera: Coccinellidae)	Du, LE; Xue, H; Hu, FM; Zhu, XZ; Wang, L; Zhang, KX; Li, DY; Ji, JC; Niu, L; Luo, JY; Cui, JJ; Gao, XK	10.3389/fmicb.2022.1050329	FRONTIERS IN MICROBIOLOGY	2022	Harmonia axyridis	bacterial communities
378	Dynamics of the Gut Bacteriome During a Laboratory Adaptation Process of the Mediterranean Fruit Fly, Ceratitis capitata	Mokhtar, NB; Catala-Oltra, M; Stathopoulou, P; Asimakis, E; Remmal, I; Remmas, N; Maurady, A; Britel, MR; de Oteyza, JG; Tsiamis, G; Dembilio, O	10.3389/fmicb.2022.919760	FRONTIERS IN MICROBIOLOGY	2022	Ceratitis capitata	gut bacteria
379	Ecological factors influencing the beneficial endosymbionts of the hemlock woolly adelgid (Hemiptera: Adelgidae)	Mech, AM; Harper, SJ; Havill, NP; von Dohlen, CD; Burke, GR	10.1111/1744-7917.12514	INSECT SCIENCE	2019	Adelges tsugae	Serratia symbiotica
380	Ecological impact of a secondary bacterial symbiont on the clones of Sitobion avenae (Fabricius) (Hemiptera: Aphididae)	Luo, C; Luo, K; Meng, LQ; Wan, B; Zhao, HY; Hu, ZQ	10.1038/srep40754	SCIENTIFIC REPORTS	2017	Sitobion avenae	Candidatus Regiella insecticola
381	Ectosymbionts and immunity in the leaf-cutting ant Acromyrmex subterraneus subterraneus	de Souza, DJ; Lenoir, A; Kasuya, MCM; Ribeiro, MMR; Devers, S; Couceiro, JD; Della Lucia, TMC	10.1016/j.bbi.2012.11.014	BRAIN BEHAVIOR AND IMMUNITY	2013	Acromyrmex subterraneus subterraneus	Actinobacteria
382	Effect of Arsenophonus Endosymbiont Elimination on Fitness of the Date Palm Hopper, Ommatissus lybicus (Hemiptera: Tropiduchidae)	Karimi, S; Seyahooei, MA; Izadi, H; Bagheri, A; Khodaygan, P	10.1093/ee/nvz047	ENVIRONMENTAL ENTOMOLOGY	2019	Ommatissus lybicus	Arsenophonus
383	Effect of associated fungi on the immunocompetence of red turpentine beetle larvae, Dendroctonus valens (Coleoptera: Curculionidae: Scolytinae)	Shi, ZH; Wang, B; Clarke, SR; Sun, JH	10.1111/j.1744-7917.2011.01484.x	INSECT SCIENCE	2012	Dendroctonus valens	Ophiostoma minus
384	Effect of Different Host Plants on the Diversity of Gut Bacterial Communities of Spodoptera frugiperda (J. E. Smith, 1797)	Han, SP; Zhou, YY; Wang, D; Qin, QJ; Song, P; He, YZ	10.3390/insects14030264	Insects	2023	Spodoptera frugiperda	gut microbiota
385	Effect of gut microbes on olfactory behavior of Drosophila melanogaster larva	Slankster, Eryn; Lee, Cammie; Hess, Kristen M.; Odell, Seth; Mathew, Dennis	10.1893/0005-3155-90.4.227	Bios	2019	Drosophila melanogaster	gut bacteria
386	Effect of gut symbiont Caballeronia insecticola on life history and behavioral traits of male host Riptortus pedestris (Hemiptera: Alydidae)	Jung, M; Lee, DH	10.1016/j.aspen.2023.102085	JOURNAL OF ASIA-PACIFIC ENTOMOLOGY	2023	Riptortus pedestris	Caballeronia insecticola
387	Effect of heritable symbionts on maternally-derived embryo transcripts	Mateos, M; Silva, NO; Ramirez, P; Higareda-Alvear, VM; Aramayo, R; Erickson, JW	10.1038/s41598-019-45371-0	SCIENTIFIC REPORTS	2019	Drosophila	Spiroplasma poulsonii
388	Effect of Rickettsiella viridis endosymbionts introduced into Myzus persicae aphids on parasitism by Diaeretiella rapae: A combined strategy for aphid control?	Soleimannejad, S; Ross, PA; Hoffmann, AA	10.1016/j.biocontrol.2023.105377	BIOLOGICAL CONTROL	2023	Myzus persicae	Rickettsiella viridis
389	Effect of the Genotypic Variation of an Aphid Host on the Endosymbiont Associations in Natural Host Populations	Zepeda-Paulo, F; Lavandero, B	10.3390/insects12030217	Insects	2021	Sitobion avenae	Regiella insecticola
390	Effect of the Secondary Symbiont Hamiltonella defensa on Fitness and Relative Abundance of Buchnera aphidicola of Wheat Aphid, Sitobion miscanthi	Li, Q; Fan, J; Sun, JX; Wang, MQ; Chen, JL	10.3389/fmicb.2018.00582	FRONTIERS IN MICROBIOLOGY	2018	Sitobion miscanthi	Candidatus Hamiltonella defensa defensa
391	Effect of Wolbachia infection states on the life history and reproductive traits of the leafhopper Yamatotettix flavovittatus Matsumura	Wangkeeree, J; Suwanchaisri, K; Roddee, J; Hanboonsong, Y	10.1016/j.jip.2020.107490	JOURNAL OF INVERTEBRATE PATHOLOGY	2020	Yamatotettix flavovittatus	Wolbachia
392	Effects of Bacterial Supplementation on Black Soldier Fly Growth and Development at Benchtop and Industrial Scale	Kooienga, EM; Baugher, C; Currin, M; Tomberlin, JK; Jordan, HR	10.3389/fmicb.2020.587979	FRONTIERS IN MICROBIOLOGY	2020	Hermetia illucens	Arthrobacter AK19
393	Effects of co-occurring Wolbachia and Spiroplasma endosymbionts on the Drosophila immune response against insect pathogenic and non-pathogenic bacteria	Shokal, U; Yadav, S; Atri, J; Accetta, J; Kenney, E; Banks, K; Katakam, A; Jaenike, J; Eleftherianos, I	10.1186/s12866-016-0634-6	BMC MICROBIOLOGY	2016	Drosophila melanogaster	Spiroplasma
394	Effects of Diet on the Gut Bacterial Community of Aldrichina grahami (Diptera: Calliphoridae) across Developmental Stages	Li, Z; Yue, C; Ma, N; Yan, GJ	10.3390/insects15030181	Insects	2024	Aldrichina grahami	Lactobacillus
395	Effects of endophytic fungi in Mongolian pine on the selection behavior of woodwasp (Sirex noctilio) and the growth of its fungal symbiont	Wang, LX; Ren, LL; Liu, XB; Shi, J; Wang, JZ; Luo, YQ	10.1002/ps.5146	PEST MANAGEMENT SCIENCE	2019	Sirex noctilio	Amylostereum areolatum
396	Effects of Endosymbiont Disruption on the Nutritional Dynamics of the Pea Aphid Acyrthosiphon pisum	Lv, N; Wang, L; Sang, W; Liu, CZ; Qiu, BL	10.3390/insects9040161	Insects	2018	Acyrthosiphon pisum	Buchnera aphidicola
397	Effects of Enterobacteria (Burkholderia sp.) on Development of Riptortus pedestris	Kil, YJ; Seo, MJ; Kang, DK; Oh, SN; Cho, HS; Youn, YN; Yasunaga-Aoki, C; Yu, YM	10.5109/1434382	JOURNAL OF THE FACULTY OF AGRICULTURE KYUSHU UNIVERSITY	2014	Riptortus pedestris	Burkholderia sp.
398	Effects of fungicides on fitness and Buchnera endosymbiont density in Aphis gossypii	Gao, YF; Ren, YJ; Chen, JC; Cao, LJ; Qiao, GH; Zong, SX; Hoffmann, AA; Wei, SJ; Yang, Q	10.1002/ps.7625	PEST MANAGEMENT SCIENCE	2023	Hyphantria cunea	Enterococcus strain (HcM7)
399	Effects of Fusarium solani on the Growth and Development of Anoplophora glabripennis Larvae	Wang, GJ; Wang, X; Yang, ZJ; Wang, SS; Li, WX; Shang, SQ; Luo, YQ; Wang, LX	10.1007/s00248-023-02332-5	MICROBIAL ECOLOGY	2024	Anoplophora glabripennis	Fusarium solani
400	Effects of Host Plant and Insect Generation on Shaping of the Gut Microbiota in the Rice Leaffolder, Cnaphalocrocis medinalis	Yang, YJ; Liu, XG; Xu, HX; Liu, YH; Lu, ZX	10.3389/fmicb.2022.824224	FRONTIERS IN MICROBIOLOGY	2022	Cnaphalocrocis medinalis	gut bacteria
401	Effects of maize (Zea mays) genotypes and microbial sources in shaping fall armyworm (Spodoptera frugiperda) gut bacterial communities	Mason, CJ; Hoover, K; Felton, GW	10.1038/s41598-021-83497-2	SCIENTIFIC REPORTS	2021	Spodoptera frugiperda	Enterococcus
402	Effects of the Diet on the Microbiota of the Red Palm Weevil (Coleoptera: Dryophthoridae)	Montagna, M; Chouaia, B; Mazza, G; Prosdocimi, EM; Crotti, E; Mereghetti, V; Vacchini, V; Giorgi, A; De Biase, A; Longo, S; Cervo, R; Lozzia, GC; Alma, A; Bandi, C; Daffonchio, D	10.1371/journal.pone.0117439	PLOS ONE	2015	Rhynchophorus ferrugineus	bacteria
403	Effects of water potential and solute on the growth and interactions of two fungal symbionts of the mountain pine beetle	Bleiker, KP; Six, DL	10.1016/j.mycres.2008.06.004	MYCOLOGICAL RESEARCH	2009	Dendroctonus ponderosae	Grosmannia clavigera
404	Effects of Wolbachia-targeted tetracycline on a host-parasitoid-symbiont interaction	Puttaraju, HP; Prakash, BM	10.14411/eje.2005.095	EUROPEAN JOURNAL OF ENTOMOLOGY	2005	Exorista sorbillans	Wolbachia
405	Effects of Hamiltonella elimination by antibiotic treatment on whitefly biotin gene expression and biotin levels	Ren, FR; Sun, X; Wang, TY; Yao, YL; Huang, YZ; Zhang, X; Luan, JB	10.1038/s41396-020-0704-5	The ISME Journal	2020	Bemisia tabaci	Hamiltonella
406	Electrophysiological and Behavioral Responses of an Ambrosia Beetle to Volatiles of its Nutritional Fungal Symbiont	Ranger, Christopher M.; Dzurenko, Marek; Barnett, Jenny; Geedi, Ruchika; Castrillo, Louela; Ethington, Matthew; Ginzel, Matthew; Addesso, Karla; Reding, Michael E.	10.1007/s10886-021-01263-0	Journal of Chemical Ecology	2021	Xylosandrus germanus	Ambrosiella grosmanniae
407	Electrophysiological and Behavioral Responses of Virgin Female Bactrocera tryoni to Microbial Volatiles from Enterobacteriaceae	Tallon, AK; Manning, LA; Mas, F	10.3390/microorganisms11071643	MICROORGANISMS	2023	Bactrocera tryoni	Enterobacteriaceae
408	Endosymbiont and gut bacterial communities of the brown-banded cockroach, Supella longipalpa	Guse, K; Pietri, JE	10.7717/peerj.17095	PEERJ	2024	Supella longipalpa	Blattabacterium
409	Endosymbiont diversity among sibling weevil species competing for the same resource	Merville, A; Venner, S; Henri, H; Vallier, A; Menu, F; Vavre, F; Heddi, A; Bel-Venner, MC	10.1186/1471-2148-13-28	BMC EVOLUTIONARY BIOLOGY	2013	Curculio glandium	Candidatus Curculioniphilus buchneri
410	Endosymbiont diversity and evolution across weevil tree of life	Guanyang Zhang, Patrick Browne, Geng Zhen, Andrew Johnston, Hinsby Cadillo-Quiroz, Nico Franz	10.1101/171181	bioRxiv	2017	Multiple species	Candidatus Nardonella
411	Endosymbiont Tremblaya phenacola influences the reproduction of cotton mealybugs by regulating the mechanistic target of rapamycin pathway	Bai, JY; Zuo, ZQ; Duanmu, HN; Li, MZ; Tong, HJ; Mei, Y; Xiao, YQ; He, K; Jiang, MX; Wang, SP; Li, F	10.1093/ismejo/wrae052	The ISME Journal	2024	Phenacoccus solenopsis	Tremblaya phenacola
412	Endosymbionts Reduce Microbiome Diversity and Modify Host Metabolism and Fecundity in the Planthopper Sogatella furcifera	Li, TP; Zhou, CY; Wang, MK; Zha, SS; Chen, J; Bing, XL; Hoffmann, AA; Hong, XY	10.1128/msystems.01516-21	MSYSTEMS	2022	Sogatella furcifera	Cardinium
413	Endosymbiotic candidates for parasitoid defense in exotic and native New Zealand weevils	White, JA; Richards, NK; Laugraud, A; Saeed, A; Curry, MM; McNeill, MR	10.1007/s00248-014-0561-8	MICROBIAL ECOLOGY	2015	Sitona obsoletus	Rickettsia
414	Endosymbiotic Fungal Diversity and Dynamics of the Brown Planthopper across Developmental Stages, Tissues, and Sexes Revealed Using Circular Consensus Sequencing	Cheng, YC; Yang, J; Li, TZ; Li, JM; Ye, M; Wang, J; Chen, RZ; Zhu, LL; Du, B; He, GC	10.3390/insects15020087	Insects	2024	Nilaparvata lugens	Hirsutella proturicola
415	Enhancing Nanos expression via the bacterial TomO protein is a conserved strategy used by the symbiont Wolbachia to fuel germ stem cell maintenance in infected Drosophila females	Ote, M; Yamamoto, D	10.1002/arch.21471	ARCHIVES OF INSECT BIOCHEMISTRY AND PHYSIOLOGY	2018	Drosophila melanogaster	Wolbachia
416	Enrichment and Broad Representation of Plant Biomass-Degrading Enzymes in the Specialized Hyphal Swellings of Leucoagaricus gongylophorus, the Fungal Symbiont of Leaf-Cutter Ants	Aylward, FO; Khadempour, L; Tremmel, DM; McDonald, BR; Nicora, CD; Wu, S; Moore, RJ; Orton, DJ; Monroe, ME; Piehowski, PD; Purvine, SO; Smith, RD; Lipton, MS; Burnum-Johnson, KE; Currie, CR	10.1371/journal.pone.0134752	PLOS ONE	2015	Atta cephalotes	Leucoagaricus gongylophorus
417	Enterobacter sp. AA26 gut symbiont as a protein source for Mediterranean fruit fly mass-rearing and sterile insect technique applications	Kyritsis, GA; Augustinos, AA; Ntougias, S; Papadopoulos, NT; Bourtzis, K; Cáceres, C	10.1186/s12866-019-1651-z	BMC MICROBIOLOGY	2019	Ceratitis capitata	Enterobacter sp. AA26
418	Enterococcal symbionts of caterpillars facilitate the utilization of a suboptimal diet	Chen, BS; Mason, CJ; Peiffer, M; Zhang, DY; Shao, YQ; Felton, GW	10.1016/j.jinsphys.2022.104369	JOURNAL OF INSECT PHYSIOLOGY	2022	Spodoptera frugiperda	Enterococcus FAW 2-1
419	Enterococcus casseliflavus regulates amino acid metabolism in edible insect Clanis bilineata tsingtauica: a functional metagenomics study	Qian, L; Wang, YH; Deng, P; Zhang, J; Qin, Y; Li, ZN; Liao, HJ; Chen, FJ	10.3389/fmicb.2024.1343265	FRONTIERS IN MICROBIOLOGY	2024	Clanis bilineata tsingtauica	Enterococcus casseliflavus
420	Environmental Acquisition of Gut Symbiotic Bacteria in the Saw-Toothed Stinkbug, Megymenum gracilicorne (Hemiptera: Pentatomoidea: Dinidoridae)	Nishino, T; Hosokawa, T; Meng, XY; Koga, R; Moriyama, M; Fukatsu, T	10.2108/zs200163	ZOOLOGICAL SCIENCE	2021	Megymenum gracilicorne	gut bacteria
421	Environmental Transmission of the Gut Symbiont Burkholderia to Phloem-Feeding Blissus insularis	Xu, Y; Buss, EA; Boucias, DG	10.1371/journal.pone.0161699	PLOS ONE	2016	Blissus insularis	Burkholderia
422	Enzymatic biosynthesis of B-complex vitamins is supplied by diverse microbiota in the Rhodnius prolixus anterior midgut following Trypanosoma cruzi infection	Tobias, NJ; Eberhard, FE; Guarneri, AA	10.1016/j.csbj.2020.10.031	COMPUTATIONAL AND STRUCTURAL BIOTECHNOLOGY JOURNAL	2020	Rhodnius prolixus	Dickeya
423	Enzymatic Capabilities of Bacteria Associated with Apple Maggot Flies: A Postulated Role in Attraction	Lauzon, C. R.; Sjogren, R. E.; Prokopy, R. J.	10.1023/A:1005460225664	Journal of Chemical Ecology	2000	Rhagoletis pomonella	Enterobacter agglomerans
424	Epichloë endophytes of Poa alsodes employ alternative mechanisms for host defense: insecticidal versus deterrence	Shymanovich, T; Musso, AM; Cech, NB; Faeth, SH	10.1007/s11829-018-9635-8	Arthropod-Plant Interactions	2018	Spodoptera frugiperda	Epichloë schardlii
425	Epigenetic Mechanisms Are Involved in Sex-Specific Trans-Generational Immune Priming in the Lepidopteran Model Host Manduca sexta.	Gegner, Jasmin; Baudach, Arne; Mukherjee, Krishnendu; Halitschke, Rayko; Vogel, Heiko; Vilcinskas, Andreas	10.3389/fphys.2019.00137	Frontiers in Physiology	2019	Manduca sexta	Escherichia coli
426	Epiphyas postvittana (Lepidoptera: Tortricidae)— Botrytis cinerea (Helotiales: Sclerotiniaceae)— Vitis vinifera (Vitales: Vitaceae) Interaction: The Role of B. cinerea on the Development of E. postvittana in Synthetic Nutritional Media	Rizvi, S. Z. M.; Raman, A.	10.1093/jee/tov131	Journal of Economic Entomology	2015	Epiphyas postvittana	Botrytis cinerea
427	Episyrphus balteatus symbiont variation across developmental stages, living states, two sexes, and potential horizontal transmission from prey or environment	Chang, X; Xue, S; Li, RM; Zhang, YC	10.3389/fmicb.2023.1308393	FRONTIERS IN MICROBIOLOGY	2024	Episyrphus balteatus	Buchnera aphidicola
428	Ereboglobus luteus gen. nov. sp. nov. from cockroach guts, and new insights into the oxygen relationship of the genera Opitutus and Didymococcus (Verrucomicrobia: Opitutaceae)	Tegtmeier, D; Belitz, A; Radek, R; Heimerl, T; Brune, A	10.1016/j.syapm.2017.10.005	Systematic and Applied Microbiology	2018	Shelfordella lateralis	Ereboglobus luteus
429	Erwiniaceae bacteria play defensive and nutritional roles in two widespread ambrosia beetles	Cambronero-Heinrichs, JC; Battisti, A; Biedermann, PHW; Cavaletto, G; Castro-Gutierrez, V; Favaro, L; Santoiemma, G; Rassati, D	10.1093/femsec/fiad144	FEMS MICROBIOLOGY ECOLOGY	2023	Xylosandrus crassiusculus	Pantoea 1C4
430	Estimating bacteria diversity in different organs of nine species of mosquito by next generation sequencing	Mancini, MV; Darniani, C; Accoti, A; Tallarita, M; Nunzi, E; Cappelli, A; Bozic, J; Catanzani, R; Rossi, P; Valzano, M; Serrao, A; Ricci; Spaccapelo, R; Favia, G	10.1186/s12866-018-1266-9	BMC MICROBIOLOGY	2018	Anopheles, Aedes ,Culex	gut bacteria
431	Estimating costs of aphid resistance to parasitoids conferred by a protective strain of the bacterial endosymbiont Regiella insecticola	Jamin, AR; Vorburger, C	10.1111/eea.12749	ENTOMOLOGIA EXPERIMENTALIS ET APPLICATA	2019	Myzus persicae	Candidatus Regiella insecticola 5.15
432	Euwallacea perbrevis (Coleoptera: Curculionidae: Scolytinae), a confirmed pest on Acacia crassicarpa in Riau, Indonesia, and a new fungal symbiont; Fusarium rekanum sp. nov.	Lynn, KMT; Wingfield, MJ; Durán, A; Marincowitz, S; Oliveira, LSS; de Beer, ZW; Barnes, I	10.1007/s10482-020-01392-8	ANTONIE VAN LEEUWENHOEK INTERNATIONAL JOURNAL OF GENERAL AND MOLECULAR MICROBIOLOGY	2020	Euwallacea perbrevis	Fusarium rekanum sp. Nov
433	Evaluation of cellulose degrading bacteria isolated from the gut-system of cotton bollworm, Helicoverpa armigera and their potential values in biomass conversion.	Dar, MA; Shaikh, AF; Pawar, KD; Xie, RR; Sun, JZ; Kandasamy, S; Pandit, RS	10.7717/peerj.11254	PeerJ	2021	Helicoverpa armigera	Bacillus
434	Evaluation of Hamiltonella on Aphis gossypii fitness based on life table parameters and RNA sequencing	Niu, RC; Zhu, XZ; Wang, L; Zhang, KX; Li, DY; Ji, JC; Niu, L; Gao, XK; Luo, JY; Cui, JJ	10.1002/ps.7200	PEST MANAGEMENT SCIENCE	2023	Aphis gossypii	Candidatus Hamiltonella
435	Evidence for a conserved microbiota across the different developmental stages of Plodia interpunctella	Mereghetti, V; Chouaia, B; Limonta, L; Locatelli, DP; Montagna, M	10.1111/1744-7917.12551	INSECT SCIENCE	2019	Plodia interpunctella	bacteria
436	Evidence for multiple ecological roles of Leptographium abietinum, a symbiotic fungus associated with the North American spruce beetle	Davis, TS; Stewart, JE; Mann, A; Bradley, C; Hofstetter, RW	10.1016/j.funeco.2018.04.008	FUNGAL ECOLOGY	2019	Dendroctonus rufipennis	Leptographium abietinum
437	Evidence for specificity in symbiont-conferred protection against parasitoids	McLean, AHC; Godfray, HCJ	10.1098/rspb.2015.0977	PROCEEDINGS OF THE ROYAL SOCIETY B-BIOLOGICAL SCIENCES	2015	Aphelinus abdominalis	Candidatus Hamiltonella defensa
438	Evidence of environmental and vertical transmission of Burkholderia symbionts in the oriental chinch bug, Cavelerius saccharivorus (Heteroptera: Blissidae)	Itoh, H; Aita, M; Nagayama, A; Meng, XY; Kamagata, Y; Navarro, R; Hori, T; Ohgiya, S; Kikuchi, Y	10.1128/AEM.01087-14	APPLIED AND ENVIRONMENTAL MICROBIOLOGY	2014	Cavelerius saccharivorus	Burkholderia
439	Evidence of new strains of Wolbachia symbiont colonising semiaquatic bugs (Hemiptera: Gerroidea) in mangrove environment of the Lesser Antilles	Conjard, S; Meyer, DF; Aprelon, R; Pagès, N; Gros, O	10.1371/journal.pone.0273668	PLOS ONE	2022	Rheumatobates mangrovensis	Wolbachia wRmang
440	Evidence of phylosymbiosis in Formica ants	Jackson, R; Patapiou, PA; Golding, G; Helanterä, H; Economou, CK; Chapuisat, M; Henry, LM	10.3389/fmicb.2023.1044286	FRONTIERS IN MICROBIOLOGY	2023	Formica	Lactobacillus
441	Evidence that Ophiostomatoid Fungal Symbionts of Mountain Pine Beetle Do Not Play a Role in Overcoming Lodgepole Pine Defenses During Mass Attack	Fortier, CE; Musso, AE; Evenden, ML; Zaharia, LI; Cooke, JEK	10.1094/MPMI-06-23-0077-R	MOLECULAR PLANT-MICROBE INTERACTIONS	2024	Dendroctonus ponderosae	Grosmannia clavigera
442	Evolution of host support for two ancient bacterial symbionts with differentially degraded genomes in a leafhopper host	Mao, M; Yang, XS; Bennett, GM	10.1073/pnas.1811932115	PROCEEDINGS OF THE NATIONAL ACADEMY OF SCIENCES OF THE UNITED STATES OF AMERICA	2018	Macrosteles quadrilineatus	Sulcia
443	Evolutionary Convergence and Nitrogen Metabolism in Blattabacterium strain Bge, Primary Endosymbiont of the Cockroach Blattella germanica	López-Sánchez, MJ; Neef, A; Peretó, J; Patiño-Navarrete, R; Pignatelli, M; Latorre, A; Moya, A	10.1371/journal.pgen.1000721	PLoS Genetics	2009	Blattella germanica	Blattabacterium strain Bge
444	Evolutionary genetics of a defensive facultative symbiont of insects: exchange of toxin-encoding bacteriophage	Degnan, PH; Moran, NA	10.1111/j.1365-294X.2007.03616.x	MOLECULAR ECOLOGY	2008	Acyrthosiphon pisum	Hamiltonella defensa
445	Evolutionary history of tyrosine-supplementing endosymbionts in pollen-feeding beetles.	Wierz, JC; Gimmel, ML; Huthmacher, S; Engl, T; Kaltenpoth, M	10.1093/ismejo/wrae080	The ISME Journal	2024	Listrus sp.	Candidatus Dasytiphilus stammeri Lsp07
446	Evolutionary origin of insect–Wolbachia nutritional mutualism	Nikoh, N; Hosokawa, T; Moriyama, M; Oshima, K; Hattori, M; Fukatsu, T	10.1073/pnas.1409284111	Proceedings of the National Academy of Sciences	2014	Cimex lectularius	Wolbachia sp.
447	Evolutionary transition in symbiotic syndromes enabled diversification of phytophagous insects on an imbalanced diet	Sudakaran, S; Retz, F; Kikuchi, Y; Kost, C; Kaltenpoth, M	10.1038/ismej.2015.75	ISME JOURNAL	2015	Pyrrhocoridae	Clostridium
448	Exploration of Amylases Producing Competency of Helicoverpa armigera Gut Bacterial Strain, Bacillus subtilis RTSBA6 6.00.	Shinde A, Shaikh F, Bradosty S, Kachole M	None	Cihan University-Erbil Scientific Journal	2021	Anopheles barbirostris	Bacillus sp.
449	Exploring the gut of Helicoverpa armigera for cellulose degrading bacteria and evaluation of a potential strain for lignocellulosic biomass deconstruction	Dar, Mudasir A.; Shaikh, Afrin A.; Pawar, Kiran D.; Pandit, Radhakrishna S.	10.1016/j.procbio.2018.08.001	Process Biochemistry	2018	Helicoverpa armigera	Klebsiella sp.
450	Exploring the region-wise diversity and functions of symbiotic bacteria in the gut system of wood-feeding termite, Coptotermes formosanus, toward the degradation of cellulose, hemicellulose, and organic dyes	Dar, MA; Xie, RR; Pandit, RS; Danso, B; Dong, CC; Sun, JZ	10.1111/1744-7917.13012	Insect Science	2022	Coptotermes formosanus	gut bacteria
451	Exposure to Trypanosoma parasites induces changes in the microbiome of the Chagas disease vector Rhodnius prolixus	Eberhard, FE; Klimpel, S; Guarneri, AA; Tobias, NJ	10.1186/s40168-022-01240-z	MICROBIOME	2022	Rhodnius prolixus	intestinal microbiome
452	Expression of Cytoplasmic Incompatibility and Host Fitness Effects in Field Populations of Sogatella furcifera Infected With Cardinium	Zhang, XF; Zhao, DX; Li, HS; Hong, XY	10.1603/EC12268	JOURNAL OF ECONOMIC ENTOMOLOGY	2012	Sogatella furcifera	Candidatus Cardinium
453	Expression, purification and characterization of an endoglucanase from Serratia proteamaculans CDBB-1961, isolated from the gut of Dendroctonus adjunctus (Coleoptera: Scolytinae)	Cano-Ramírez, C; Santiago-Hernández, A; Rivera-Orduña, FN; García-Huante, Y; Zúñiga, G; Hidalgo-Lara, ME	10.1186/s13568-016-0233-9	AMB EXPRESS	2016	Dendroctonus adjunctus	Serratia proteamaculans
454	Extended mutualism between termites and gut microbes: nutritional symbionts contribute to nest hygiene.	Inagaki, T; Matsuura, K	10.1007/s00114-018-1580-y	Die Naturwissenschaften	2018	Zootermopsis nevadensis	Serratia marcescens
455	Extracellular symbiont colonizes insect during embryo development	Porras, MAG; Pons, I; García-Lozano, M; Jagdale, S; Emmerich, C; Weiss, B; Salem, H	10.1093/ismeco/ycae005	ISME COMMUNICATIONS	2024	Chelymorpha alternans	Stammera
456	Facultative Endosymbiont Serratia symbiotica Inhibits the Apterization of Pea Aphid To Enhance Its Spread	Kang, ZW; Zhang, M; Cao, HH; Guo, SS; Liu, FH; Liu, TX	10.1128/spectrum.04066-22	MICROBIOLOGY SPECTRUM	2022	Acyrthosiphon pisum	Serratia symbiotica
457	Facultative endosymbionts mediate dietary breadth in a polyphagous herbivore	Wagner, SM; Martinez, AJ; Ruan, YM; Kim, KL; Lenhart, PA; Dehnel, AC; Oliver, KM; White, JA	10.1111/1365-2435.12459	FUNCTIONAL ECOLOGY	2015	Aphis craccivora	Arsenophonus
458	Facultative symbiont Hamiltonella confers benefits to Bemisia tabaci (Hemiptera: Aleyrodidae), an invasive agricultural pest worldwide	Su, Q; Oliver, KM; Pan, HP; Jiao, XG; Liu, BM; Xie, W; Wang, SL; Wu, QJ; Xu, BY; White, JA; Zhou, XG; Zhang, YJ	10.1603/EN13182	ENVIRONMENTAL ENTOMOLOGY	2013	Bemisia tabaci MED	Hamiltonella
459	Fall Armyworm-Associated Gut Bacteria Modulate Plant Defense Responses	Acevedo, Flor E.; Peiffer, Michelle; Tan, Ching-Wen; Stanley, Bruce A.; Stanley, Anne; Wang, Jie; Jones, Asher G.; Hoover, Kelli; Rosa, Cristina; Luthe, Dawn; Felton, Gary	10.1094/MPMI-11-16-0240-R	Molecular plant-microbe interactions: MPMI	2017	Spodoptera frugiperda	Klebsiella
460	Farming of a defensive fungal mutualist by an attelabid weevil	Wang, L; Feng, Y; Tian, JQ; Xiang, MC; Sun, JZ; Ding, JQ; Yin, WB; Stadler, M; Che, YS; Liu, XZ	10.1038/ismej.2014.263	ISME JOURNAL	2015	Euops chinensis	Penicillium herquei
461	Fiber-associated spirochetes are major agents of hemicellulose degradation in the hindgut of wood-feeding higher termites	Tokuda, G; Mikaelyan, A; Fukui, C; Matsuura, Y; Watanabe, H; Fujishima, M; Brune, A	10.1073/pnas.1810550115	PROCEEDINGS OF THE NATIONAL ACADEMY OF SCIENCES OF THE UNITED STATES OF AMERICA	2018	Nasutitermes takasagoensis	fiber-associated bacteria
462	Fifty-year trend towards suppression of Wolbachia-induced male-killing by its butterfly host, Hypolimnas bolina	Wataru Mitsuhashi, Hiroshi Ikeda, Masahiko Muraji	10.1673/031.011.9201	JOURNAL OF INSECT SCIENCE	2011	Hypolimnas bolina	Wolbachia
463	Firebrats, Thermobia domestica, aggregate in response to the microbes Enterobacter cloacae and Mycotypha microspora	Woodbury, Nathan; Gries, Gerhard	10.1111/eea.12054	Entomologia Experimentalis et Applicata	2013	Thermobia domestica	Enterobacter cloacae
464	First evidence for thermal tolerance benefits of the bacterial symbiont Cardinium in an invasive whitefly, Bemisia tabaci	Yang, K; Yuan, MY; Liu, Y; Guo, CL; Liu, TX; Zhang, YJ; Chu, D	10.1002/ps.6543	PEST MANAGEMENT SCIENCE	2021	Bemisia tabaci	Cardinium
465	First insight into microbiome profile of fungivorous thrips Hoplothrips carpathicus (Insecta: Thysanoptera) at different developmental stages: molecular evidence of Wolbachia endosymbiosis	Kaczmarczyk, A; Kucharczyk, H; Kucharczyk, M; Kapusta, P; Sell, J; Zielinska, S	10.1038/s41598-018-32747-x	SCIENTIFIC REPORTS	2018	Hoplothrips carpathicus	Tsukamurella
466	First insights into the gut microbiome of Diatraea saccharalis: From a sugarcane pest to a reservoir of new bacteria with biotechnological potential	Puentes-Cala, E; Atehortúa-Bueno, M; Tapia-Perdomo, V; Navarro-Escalante, L; Hernández-Torres, J; Castillo-Villamizar, G	10.3389/fevo.2023.1027527	FRONTIERS IN ECOLOGY AND EVOLUTION	2023	Diatraea saccharalis	Pseudomonas sp. GCEP-1None1
467	First Neotropical record of the association between brown sclerotium-forming Fungi and termite eggs in a nest of Coptotermes gestroi (Blattaria, Isoptera, Rhinotermitidae)	Costa-Leonardo, AM; Janei, V; da Silva, IB	10.1007/s00114-022-01815-8	SCIENCE OF NATURE	2022	Coptotermes gestroi	Athelia termitophila
468	First record of a new microsporidium pathogenic to Gonipterus platensis in Brazil	Jordan, C; de Carvalho, VR; Mascarin, GM; Oliveira, LRD; Dunlap, CA; Wilcken, CF	10.1038/s41598-021-90041-9	SCIENTIFIC REPORTS	2021	Gonipterus platensis	Vairimorpha or a new genus
469	First Report of Aleurocanthus spiniferus on Ailanthus altissima: Profiling of the Insect Microbiome and MicroRNAs	Bubici, G; Prigigallo, MI; Garganese, F; Nugnes, F; Jansen, M; Porcelli, F	10.3390/insects11030161	Insects	2020	Aleurocanthus spiniferus	Wolbachia
470	Fitness costs of infection with Serratia symbiotica are associated with greater susceptibility to insecticides in the pea aphid Acyrthosiphon pisum	Skaljac, M; Kirfel, P; Grotmann, J; Vilcinskas, A	10.1002/ps.4881	PEST MANAGEMENT SCIENCE	2018	Acyrthosiphon pisum Harris	Serratia symbiotica
471	Formicincola oecophyllae gen. nov. sp. nov., a novel member of the family Acetobacteraceae isolated from the weaver ant Oecophylla smaragdina	Chua, KO; Liew, YJM; See-Too, WS; Tan, JY; Yong, HS; Yin, WF; Chan, KG	10.1007/s10482-022-01750-8	ANTONIE VAN LEEUWENHOEK INTERNATIONAL JOURNAL OF GENERAL AND MOLECULAR MICROBIOLOGY	2022	Oecophylla smaragdina	Formicincola oecophyllae
472	Four intracellular genomes direct weevil biology: Nuclear, mitochondrial, principal endosymbiont, and Wolbachia	Heddi, A; Grenier, AM; Khatchadourian, C; Charles, H; Nardon, P	10.1073/pnas.96.12.6814	Proceedings of the National Academy of Sciences of the United States of America	1999	Sitophilus oryzae	Sitophilus oryzae principal endosymbiont (SOPE)
473	French invasive Asian tiger mosquito populations harbor reduced bacterial microbiota and genetic diversity compared to Vietnamese autochthonous relatives	Minard, G; Tran, FH; Van, VT; Goubert, C; Bellet, C; Lambert, G; Kim, KLH; Thuy, THT; Mavingui, P; Moro, CV	10.3389/fmicb.2015.00970	FRONTIERS IN MICROBIOLOGY	2015	Aedes albopictus	Wolbachia pipientis
474	From phyllosphere to insect cuticles: silkworms gather antifungal bacteria from mulberry leaves to battle fungal parasite attacks	Zhao, PF; Hong, S; Li, YK; Chen, HM; Gao, HC; Wang, CS	10.1186/s40168-024-01764-6	MICROBIOME	2024	Bombyx mori	Mammaliicoccus sciuri
475	Fruit host-dependent fungal communities in the microbiome of wild Queensland fruit fly larvae	Majumder, R; Sutcliffe, B; Taylor, PW; Chapman, TA	10.1038/s41598-020-73649-1	SCIENTIFIC REPORTS	2020	Bactrocera tryoni	Pichia
476	Functional analysis of RIP toxins from the Drosophila endosymbiont Spiroplasma poulsonii	Garcia-Arraez, MG; Masson, F; Escobar, JCP; Lemaitre, B	10.1186/s12866-019-1410-1	BMC MICROBIOLOGY	2019	Drosophila melanogaster	Spiroplasma poulsonii
477	Functional and Compositional Changes in Sirex noctilio Gut Microbiome in Different Habitats: Unraveling the Complexity of Invasive Adaptation	Li, JL; Fu, NN; Wang, M; Gao, CL; Gao, BT; Ren, LL; Tao, J; Luo, YQ	10.3390/ijms25052526	INTERNATIONAL JOURNAL OF MOLECULAR SCIENCES	2024	Sirex noctilio	gut bacteria
478	Functional characterization of cultivable gut bacterial communities associated with rugose spiralling whitefly, Aleurodicus rugioperculatus Martin	Saranya, M; Kennedy, JS; Anandham, R	10.1007/s13205-021-03081-3	3 BIOTECH	2022	Aleurodicus rugioperculatus	Acinetobacter
479	Functional Convergence in Reduced Genomes of Bacterial Symbionts Spanning 201 My of Evolution	McCutcheon, JP; Moran, NA	10.1093/gbe/evq055	Genome Biology and Evolution	2010	Clastoptera arizonana	Sulcia muelleri
480	Functional genomics of a Spiroplasma associated with the carmine cochineals Dactylopius coccus and Dactylopius opuntiae	León, AVP; Dominguez-Mirazo, M; Bustamante-Brito, R; Higareda-Alvear, V; Rosenblueth, M; Martínez-Romero, E	10.1186/s12864-021-07540-2	BMC GENOMICS	2021	Dactylopius coccus	Spiroplasma ixodetis DCF
481	Functional similarity, despite taxonomical divergence in the millipede gut microbiota, points to a common trophic strategy	Nweze, JE; Sustr, V; Brune, A; Angel, R	10.1186/s40168-023-01731-7	MICROBIOME	2024	Epibolus pulchripes	gut bacteria
482	Fungal and bacterial endosymbionts of eared leafhoppers of the subfamily Ledrinae (Hemiptera: Cicadellidae)	Nishino, T; Tanahashi, M; Lin, CP; Koga, R; Fukatsu, T	10.1007/s13355-016-0422-7	APPLIED ENTOMOLOGY AND ZOOLOGY	2016	Ledra auditura	Ophiocordyceps
483	Fungal associates of an invasive pine-infesting bark beetle, Dendroctonus valens, including seven new Ophiostomatalean fungi	Marincowitz, S; Duong, TA; Taerum, SJ; de Beer, ZW; Wingfield, MJ	10.3767/persoonia.2020.45.07	PERSOONIA	2020	Dendroctonus valens	Ophiostoma sp.
484	Fungal associates of the tree-killing bark beetle, Ips typographus, vary in virulence, ability to degrade conifer phenolics and influence bark beetle tunneling behavior	Zhao, T; Kandasamy, D; Krokene, P; Chen, JY; Gershenzon, J; Hammerbacher, A	10.1016/j.funeco.2018.06.003	Fungal Ecology	2019	Ips typographus	Grosmannia penicillata
485	Fungal Communities Associated with Siricid Wood Wasps: Focus on Sirex juvencus, Urocerus gigas, and Tremex fuscicornis	Marciulynas, A; Lynikiene, J; Gedminas, A; Povilaitiene, A; Menkis, A	10.3390/insects15010049	Insects	2024	Sirex juvencus	Amylostereum chailletii
486	Fungal Community Associated with Dactylopius (Hemiptera: Coccoidea: Dactylopiidae) and Its Role in Uric Acid Metabolism	de León, AVP; Sanchez-Flores, A; Rosenblueth, M; Martínez-Romero, E	10.3389/fmicb.2016.00954	FRONTIERS IN MICROBIOLOGY	2016	Dactylopius coccus	gut fungi
487	Fungal farming in a non-social beetle	Toki, W; Tanahashi, M; Togashi, K; Fukatsu, T	10.1371/journal.pone.0041893	PLOS ONE	2012	Doubledaya bucculenta	Wickerhamomyces anomalus
488	Fungal garden making inside bamboos by a non-social fungus-growing beetle	Toki, W; Takahashi, Y; Togashi, K	10.1371/journal.pone.0079515	PLOS ONE	2013	Doubledaya bucculenta	Wickerhamomyces anomalus
489	Fungal phytopathogen modulates plant and insect responses to promote its dissemination	Franco, FP; Túler, AC; Gallan, DZ; Gonçalves, FG; Favaris, AP; Peñaflor, MFG; Leal, WS; Moura, DS; Bento, JMS; Silva, MC	10.1038/s41396-021-01010-z	ISME JOURNAL	2021	Diatraea saccharalis	Fusarium verticillioides
490	Fungal symbionts of bark and ambrosia beetles can suppress decomposition of pine sapwood by competing with wood-decay fungi	Skelton, J; Loyd, A; Smith, JA; Blanchette, RA; Held, BW; Hulcr, J	10.1016/j.funeco.2020.100926	FUNGAL ECOLOGY	2020	Xyleborus affinis	Ophiostoma ips
491	Fungal Symbionts of the Spruce Bark Beetle Synthesize the Beetle Aggregation Pheromone 2-Methyl-3-buten-2-ol	Zhao, T; Axelsson, K; Krokene, P; Borg-Karlson, AK	10.1007/s10886-015-0617-3	JOURNAL OF CHEMICAL ECOLOGY	2015	Ips typographus	Grosmannia penicillata
492	Fungal volatiles as olfactory cues for female fungus gnat, lycoriella ingenua in the avoidance of mycelia colonized compost	Kecskeméti, Sándor; Szelényi, Magdolna Olívia; Erdei, Anna Laura; Geösel, András; Fail, József; Molnár, Béla Péter	10.1007/s10886-020-01210-5	Journal of Chemical Ecology	2020	Lycoriella ingenua	Agaricus bisporus
493	Fungi from the black cutworm Agrotis ipsilon oral secretions mediate plant–insect interactions	Chen, XW; Peiffer, M; Tan, CW; Felton, GW	10.1007/s11829-020-09767-4	Arthropod-Plant Interactions	2020	Agrotis ipsilon	Aspergillus parasiticus
494	Fungicide ingestion reduces net energy gain and microbiome diversity of the solitary mason bee	Porras, MF; Garay, JAR; Brought, M; López-Londoño, T; Chautá, A; Crone, M; Rajotte, EG; Phan, N; Joshi, NK; Peter, K; Biddinger, D	10.1038/s41598-024-53935-y	SCIENTIFIC REPORTS	2024	Osmia cornifrons	Delftia
495	Fungicides Reduce the Abundance of Yeast-like Symbionts and Survival of White-Backed Planthopper Sogatella furcifera (Homoptera: Delphacidae)	Pang, K; Dong, SZ; Hao, PY; Chen, TT; Wang, XL; Yu, XP; Lin, HF	10.3390/insects11040209	Insects	2020	Sogatella furcifera	Alternaria alternata
496	Gammaproteobacteria as essential primary symbionts in the striped shield bug, Graphosoma Lineatum (Hemiptera: Pentatomidae)	Karamipour, N; Mehrabadi, M; Fathipour, Y	10.1038/srep33168	SCIENTIFIC REPORTS	2016	Graphosoma Lineatum	Erwinia
497	Gene expression in gut symbiotic organ of stinkbug affected by extracellular bacterial symbiont	Futahashi, R; Tanaka, K; Tanahashi, M; Nikoh, N; Kikuchi, Y; Lee, BL; Fukatsu, T	10.1371/journal.pone.0064557	PLOS ONE	2013	Riptortus pedestris	Burkholderia
498	Genes Identification, Molecular Docking and Dynamics Simulation Analysis of Laccases from Amylostereum areolatum Provides Molecular Basis of Laccase Bound to Lignin	Fu, NN; Li, JX; Wang, M; Ren, LL; Luo, YQ	10.3390/ijms21228845	INTERNATIONAL JOURNAL OF MOLECULAR SCIENCES	2020	Sirex noctilio	Amylostereum areolatum
499	Genetic and endosymbiotic diversity of Greek populations of Philaenus spumarius, Philaenus signatus and Neophilaenus campestris, vectors of Xylella fastidiosa	Kapantaidaki, DE; Antonatos, S; Evangelou, V; Papachristos, DP; Milonas, P	10.1038/s41598-021-83109-z	SCIENTIFIC REPORTS	2021	Philaenus spumarius	Arsenophonus
500	Genetic Diversity and Wolbachia Infection Patterns in a Globally Distributed Invasive Ant	Tseng, SP; Wetterer, JK; Suarez, AV; Lee, CY; Yoshimura, T; Shoemaker, D; Yang, CCS	10.3389/fgene.2019.00838	FRONTIERS IN GENETICS	2019	Paratrechina longicornis	Wolbachia
501	Genetic Diversity of the Invasive Gall Wasp Leptocybe invasa (Hymenoptera: Eulophidae) and of its Rickettsia Endosymbiont, and Associated Sex-Ratio Differences	Nugnes, F; Gebiola, M; Monti, MM; Gualtieri, L; Giorgini, M; Wang, JG; Bernardo, U	10.1371/journal.pone.0124660	PLOS ONE	2015	Leptocybe invasa	Rickettsia
502	Genetic Drift and Host-Adaptive Features Likely Underlie the Cladogenesis of Insect-Associated Lachnospiraceae	de Leon, AVP; Schneider, MG; Jahnes, BC; Sadowski, V; Camuy-Vélez, LA; Duan, J; Sabree, ZL	10.1093/gbe/evac086	GENOME BIOLOGY AND EVOLUTION	2022	Periplaneta americana	Aequitasia blattaphilus
503	Genetic variation and covariation of susceptibility to parasitoids in the aphid Myzus persicae: no evidence for trade-offs	von Burg, S; Ferrari, J; Müller, CB; Vorburger, C	10.1098/rspb.2008.0018	Proceedings of the Royal Society B: Biological Sciences	2008	Myzus persicae	Candidatus Regiella insecticola
504	Genome analysis and genomic comparison of a fungal cultivar of the nonsocial weevil Euops chinensis reveals its plant decomposition and protective roles in fungus-farming mutualism	Guo, WF; Wang, W; Tang, J; Li, TY; Li, XQ	10.3389/fmicb.2023.1048910	FRONTIERS IN MICROBIOLOGY	2023	Euops chinensis	Penicillium herquei
505	Genome analysis of “Candidatus Aschnera chinzeii,” the bacterial endosymbiont of the blood-sucking bat fly Penicillidia jenynsii (Insecta: Diptera: Nycteribiidae)	Koga, R; Moriyama, M; Nozaki, T; Fukatsu, T	10.3389/fmicb.2023.1336919	Frontiers in Microbiology	2024	Penicillidia jenynsii	Candidatus Aschnera chinzeii
506	Genome Analysis of “Candidatus Regiella insecticola” Strain TUt, Facultative Bacterial Symbiont of the Pea Aphid Acyrthosiphon pisum	Nikoh, N; Tsuchida, T; Koga, R; Oshima, K; Hattori, M; Fukatsu, T	10.1128/mra.00598-20	Microbiology Resource Announcements	2020	Acyrthosiphon pisum	Candidatus Regiella insecticola strain Tut
507	Genome analysis of new Blattabacterium spp., obligatory endosymbionts of Periplaneta fuliginosa and P. japonica	Vicente, CSL; Mondal, SI; Akter, A; Ozawa, S; Kikuchi, T; Hasegawa, K	10.1371/journal.pone.0200512	PLOS ONE	2018	Periplaneta fuliginosa	Blattabacterium sp.
508	Genome and transcriptome analyses of the mountain pine beetle-fungal symbiont Grosmannia clavigera, a lodgepole pine pathogen	DiGuistini, Scott; Wang, Ye; Liao, Nancy Y.; Taylor, Greg; Tanguay, Philippe; Feau, Nicolas; Henrissat, Bernard; Chan, Simon K.; Hesse-Orce, Uljana; Alamouti, Sepideh Massoumi; Tsui, Clement K. M.; Docking, Roderick T.; Levasseur, Anthony; Haridas, Sajeet; Robertson, Gordon; Birol, Inanc; Holt, Robert A.; Marra, Marco A.; Hamelin, Richard C.; Hirst, Martin; Jones, Steven J. M.; Bohlmann, Jörg; Br…	10.1073/pnas.1011289108	Proceedings of the National Academy of Sciences	2011	Dendroctonus ponderosae	Grosmannia clavigera
509	Genome annotation and antimicrobial properties of Bacillus toyonensis VU-DES13, isolated from the Folsomia candida gut	Agamennone, V; van Straalen, J; Brouwer, A; de Boer, TE; Hensbergen, PJ; Zaagman, N; Braster, M; van Straalen, NM; Roelofs, D; Janssens, TKS	10.1111/eea.12763	ENTOMOLOGIA EXPERIMENTALIS ET APPLICATA	2019	Folsomia candida	Bacillus toyonensis VU-DES13
510	Genome Comparison Reveals Inversions and Alternative Evolutionary History of Nutritional Endosymbionts in Planthoppers (Hemiptera: Fulgoromorpha)	Deng, JC; Bennett, GM; Franco, DC; Prus-Frankowska, M; Stroinski, A; Michalik, A; Lukasik, P	10.1093/gbe/evad120	GENOME BIOLOGY AND EVOLUTION	2023	Fulgoromorpha	Candidatus Vidania fulgoroideae
511	Genome Evolution in the Primary Endosymbiont of Whiteflies Sheds Light on Their Divergence	Santos-Garcia, D; Vargas-Chavez, C; Moya, A; Latorre, A; Silva, FJ	10.1093/gbe/evv038	GENOME BIOLOGY AND EVOLUTION	2015	Aleyrodidae	Candidatus Portiera aleyrodidarum
512	Genome Evolution of Bartonellaceae Symbionts of Ants at the Opposite Ends of the Trophic Scale	Bisch, G; Neuvonen, MM; Pierce, NE; Russell, JA; Koga, R; Sanders, JG; Lukasik, P; Andersson, SGE	10.1093/gbe/evy126	GENOME BIOLOGY AND EVOLUTION	2018	Dolichoderus	Bartonellaceae
513	Genome Features of Asaia sp. W12 Isolated from the Mosquito Anopheles stephensi Reveal Symbiotic Traits	Chen, SC; Yu, T; Terrapon, N; Henrissat, B; Walker, ED	10.3390/genes12050752	GENES	2021	Anopheles stephensi	Asaia sp. W12
514	Genome fragment of Wolbachia endosymbiont transferred to X chromosome of host insect	Kondo, N; Nikoh, N; Ijichi, N; Shimada, M; Fukatsu, T	10.1073/pnas.222228199	Proceedings of the National Academy of Sciences	2002	Callosobruchus chinensis	wBruCon
515	Genome reduction and potential metabolic complementation of the dual endosymbionts in the whitefly Bemisia tabaci	Rao, Q; Rollat-Farnier, PA; Zhu, DT; Santos-Garcia, D; Silva, FJ; Moya, A; Latorre, A; Klein, CC; Vavre, F; Sagot, MF; Liu, SS; Mouton, L; Wang, XW	10.1186/s12864-015-1379-6	BMC GENOMICS	2015	Bemisia tabaci	Candidatus Hamiltonella defensa
516	Genome Sequence of “Candidatus Serratia symbiotica” Strain IS, a Facultative Bacterial Symbiont of the Pea Aphid Acyrthosiphon pisum	Nikoh, N; Koga, R; Oshima, K; Hattori, M; Fukatsu, T	10.1128/mra.00272-19	Microbiology Resource Announcements	2019	Acyrthosiphon pisum	Candidatus Serratia symbiotica Strain IS
517	Genome Sequence of “Candidatus Walczuchella monophlebidarum” the Flavobacterial Endosymbiont of Llaveia axin axin (Hemiptera: Coccoidea: Monophlebidae)	Rosas-Pérez, T; Rosenblueth, M; Rincón-Rosales, R; Mora, J; Martínez-Romero, E	10.1093/gbe/evu049	Genome Biology and Evolution	2014	Llaveia axin axin	Candidatus Walczuchella monophlebidarum
518	Genome Sequence of Acinetobacter sp. Strain HA, Isolated from the Gut of the Polyphagous Insect Pest Helicoverpa armigera	Malhotra, Jaya; Dua, Ankita; Saxena, Anjali; Sangwan, Naseer; Mukherjee, Udita; Pandey, Neeti; Rajagopal, Raman; Khurana, Paramjit; Khurana, Jitendra P.; Lal, Rup	10.1128/jb.01194-12	Journal of Bacteriology	2012	Helicoverpa armigera	Acinetobacter
519	Genome sequence of Candidatus Arsenophonus lipopteni, the exclusive symbiont of a blood sucking fly Lipoptena cervi (Diptera: Hippoboscidae)	Nováková, E; Hypsa, V; Nguyen, P; Husník, F; Darby, AC	10.1186/s40793-016-0195-1	STANDARDS IN GENOMIC SCIENCES	2016	Lipoptena cervi	Candidatus Arsenophonus lipopteni
520	Genome Sequence of Providencia rettgeri NVIT03, Isolated from Nasonia vitripennis	Wang, GH; Brucker, RM	10.1128/mra.01157-18	MICROBIOLOGY RESOURCE ANNOUNCEMENTS	2019	Nasonia vitripennis	Providencia rettgeri NVITNone3
521	Genome Sequence of the Banana Aphid, Pentalonia nigronervosa Coquerel (Hemiptera: Aphididae) and Its Symbionts	Mathers, TC; Mugford, ST; Hogenhout, SA; Tripathi, L	10.1534/g3.120.401358	G3-GENES GENOMES GENETICS	2020	Pentalonia nigronervosa	Buchnera aphidicola
522	Genome Sequence of the Drosophila melanogaster Male-Killing Spiroplasma Strain MSRO Endosymbiont	Paredes, JC; Herren, JK; Schüpfer, F; Marin, R; Claverol, S; Kuo, CH; Lemaitre, B; Béven, L	10.1128/mbio.02437-14	MBIO	2015	Drosophila melanogaster	Spiroplasma poulsonii MSRO
523	Genome sequence of the endocellular obligate symbiont of tsetse flies, Wigglesworthia glossinidia	Akman, L; Yamashita, A; Watanabe, H; Oshima, K; Shiba, T; Hattori, M; Aksoy, S	10.1038/ng986	NATURE GENETICS	2002	Glossina brevipalpis	Wigglesworthia glossinidia brevipalpis
524	Genome sequences of the human body louse and its primary endosymbiont provide insights into the permanent parasitic lifestyle	Kirkness, EF; Haas, BJ; Sun, WL; Braig, HR; Perotti, MA; Clark, JM; Lee, SH; Robertson, HM; Kennedy, RC; Elhaik, E; Gerlach, D; Kriventseva, EV; Elsik, CG; Graur, D; Hill, CA; Veenstra, JA; Walenz, B; Tubío, JMC; Ribeiro, JMC; Rozas, J; Johnston, JS; Reese, JT; Popadic, A; Tojo, M; Raoult, D; Reed, DL; Tomoyasu, Y; Krause, E; Mittapalli, O; Margam, VM; Li, HM; Meyer, JM; Johnson, RM; Romero-Sever…	10.1073/pnas.1003379107	PROCEEDINGS OF THE NATIONAL ACADEMY OF SCIENCES OF THE UNITED STATES OF AMERICA	2010	Pediculus humanus humanus	Candidatus Riesia pediculicola
525	Genome Sequencing and Analysis of the Fungal Symbiont of Sirex noctilio, Amylostereum areolatum: Revealing the Biology of Fungus-Insect Mutualism	Fu, NN; Wang, M; Wang, LX; Luo, YQ; Ren, LL	10.1128/msphere.00301-20	MSPHERE	2020	Sirex noctilio	Amylostereum areolatum
526	Genome shrinkage and loss of nutrient-providing potential in the obligate symbiont of the primitive termite Mastotermes darwiniensis	Sabree, ZL; Huang, CY; Arakawa, G; Tokuda, G; Lo, N; Watanabe, H; Moran, NA	10.1128/AEM.06540-11	APPLIED AND ENVIRONMENTAL MICROBIOLOGY	2012	Mastotermes darwiniensis	Blattabacterium
527	Genome-resolved insights into a novel Spiroplasma symbiont of the Wheat Stem Sawfly (Cephus cinctus)	Yeoman, CJ; Brutscher, LM; Esen, ÖC; Ibaoglu, F; Fowler, C; Eren, AM; Wanner, K; Weaver, DK	10.7717/peerj.7548	PEERJ	2019	Cephus cinctus	Spiroplasma sp. WSS
528	Genomic Analyses of the Fungus Paraconiothyrium sp. Isolated from the Chinese White Wax Scale Insect Reveals Its Symbiotic Character	Fu, ZY; An, JQ; Liu, W; Zhang, HP; Yang, P	10.3390/genes13020338	Genes	2022	Ericerus pela	Paraconiothyrium sp.
529	Genomic Analysis of an Ascomycete Fungus from the Rice Planthopper Reveals How It Adapts to an Endosymbiotic Lifestyle	Fan, HW; Noda, H; Xie, HQ; Suetsugu, Y; Zhu, QH; Zhang, CX	10.1093/gbe/evv169	GENOME BIOLOGY AND EVOLUTION	2015	Nilaparvata lugens	yeast-like symbiont
530	Genomic analysis of novel Yarrowia-like yeast symbionts associated with the carrion-feeding burying beetle Nicrophorus vespilloides	Brinkrolf, K; Shukla, SP; Griep, S; Rupp, O; Heise, P; Goesmann, A; Heckel, DG; Vogel, H; Vilcinskas, A	10.1186/s12864-021-07597-z	BMC GENOMICS	2021	Nicrophorus vespilloides	Yarrowia-like yeast BNone2
531	Genomic Assessment of the Contribution of the Wolbachia Endosymbiont of Eurosta solidaginis to Gall Induction	Fiutek, N; Couger, MB; Pirro, S; Roy, SW; de la Torre, JR; Connor, EF	10.3390/ijms24119613	INTERNATIONAL JOURNAL OF MOLECULAR SCIENCES	2023	Eurosta solidaginis	gut bacteria
532	Genomic basis of endosymbiont-conferred protection against an insect parasitoid	Hansen, AK; Vorburger, C; Moran, NA	10.1101/gr.125351.111	GENOME RESEARCH	2012	Acyrthosiphon pisum	Candidatus Regiella insecticola 5.15
533	Genomic changes associated with the evolutionary transition of an insect gut symbiont into a blood-borne pathogen	Segers, FHID; Kesnerová, L; Kosoy, M; Engel, P	10.1038/ismej.2016.201	ISME JOURNAL	2017	Apis mellifera	Bartonella apis
534	Genomic Characterization of Endosymbiotic Bacteria Associated With Helicoverpa armigera in Iran Using Next-Generation Sequencing	Sheibani, P; Jamshidi, M; Khakvar, R; Nematollahi, S	10.1177/11779322231195457	BIOINFORMATICS AND BIOLOGY INSIGHTS	2023	Helicoverpa armigera	Buchnera aphidicola
535	Genomic diversity across the Rickettsia and ‘Candidatus Megaira’ genera and proposal of genus status for the Torix group	Davison, HR; Pilgrim, J; Wybouw, N; Parker, J; Pirro, S; Hunter-Barnett, S; Campbell, PM; Blow, F; Darby, AC; Hurst, GDD; Siozios, S	10.1038/s41467-022-30385-6	NATURE COMMUNICATIONS	2022	Multiple species	Candidatus Megaera polyxenophila
536	Genomic evidence for complementary purine metabolism in the pea aphid, Acyrthosiphon pisum, and its symbiotic bacterium Buchnera aphidicola	Ramsey, JS; MacDonald, SJ; Jander, G; Nakabachi, A; Thomas, GH; Douglas, AE	10.1111/j.1365-2583.2009.00945.x	INSECT MOLECULAR BIOLOGY	2010	Acyrthosiphon pisum	Buchnera aphidicola
537	Genomic features of a bumble bee symbiont reflect its host environment	Martinson, VG; Magoc, T; Koch, H; Salzberg, SL; Moran, NA	10.1128/AEM.00322-14	APPLIED AND ENVIRONMENTAL MICROBIOLOGY	2014	Bombus impatiens	Candidatus Schmidhempelia bombi
538	Genomic features underlying the evolutionary transitions of Apibacter to honey bee gut symbionts	Zhang, WJ; Zhang, X; Su, QZ; Tang, M; Zheng, H; Zhou, X	10.1111/1744-7917.12912	INSECT SCIENCE	2022	Apis cerana	Apibacter
539	Genomic insight into the amino acid relations of the pea aphid, Acyrthosiphon pisum, with its symbiotic bacterium Buchnera aphidicola	Wilson, ACC; Ashton, PD; Calevro, F; Charles, H; Colella, S; Febvay, G; Jander, G; Kushlan, PF; Macdonald, SJ; Schwartz, JF; Thomas, GH; Douglas, AE	10.1111/j.1365-2583.2009.00942.x	INSECT MOLECULAR BIOLOGY	2010	Acyrthosiphon pisum	Buchnera aphidicola
540	Genomic insights into Spiroplasma endosymbionts that induce male-killing and protective phenotypes in the pea aphid	Arai, H; Legeai, F; Kageyama, D; Sugio, A; Simon, JC	10.1093/femsle/fnae027	FEMS MICROBIOLOGY LETTERS	2024	Acyrthosiphon pisum	Spiroplasma
541	Genomic Signals of Adaptation towards Mutualism and Sociality in Two Ambrosia Beetle Complexes	Blaz, J; Barrera-Redondo, J; Vázquez-Rosas-Landa, M; Canedo-Téxon, A; von Wobeser, EA; Carrillo, D; Stouthamer, R; Eskalen, A; Villafán, E; Alonso-Sánchez, A; Lamelas, A; Ibarra-Juarez, LA; Pérez-Torres, CA; Ibarra-Laclette, E	10.3390/life9010002	LIFE-BASEL	2018	Euwallacea fornicatus	Fusarium euwallaceae
542	Genomic, Physiologic, and Symbiotic Characterization of Serratia marcescens Strains Isolated from the Mosquito Anopheles stephensi	Chen, SC; Blom, J; Walker, ED	10.3389/fmicb.2017.01483	FRONTIERS IN MICROBIOLOGY	2017	Anopheles stephensi	Serratia marcescens
543	Genotype of Wolbachia pipientis Endosymbiont Affects Octopamine Metabolism in Drosophila melanogaster Females	Adonyeva, NV; Burdina, EV; Bykov, RA; Gruntenko, NE; Rauschenbach, IY	10.1134/S1022795419050028	RUSSIAN JOURNAL OF GENETICS	2019	Drosophila melanogaster	Wolbachia pipientis
544	Geographical and ecological stability of the symbiotic mid-gut microbiota in European firebugs, Pyrrhocoris apterus (Hemiptera, Pyrrhocoridae)	Sudakaran, S; Salem, H; Kost, C; Kaltenpoth, M	10.1111/mec.12027	MOLECULAR ECOLOGY	2012	Pyrrhocoris apterus	Clostridium sp. clone KP2NoneW3
545	Geographically isolated Colorado potato beetle mediating distinct defense responses in potato is associated with the alteration of gut microbiota	Wang, J; Gao, Z; Yang, MY; Xue, RR; Yan, H; Fu, KY; Zhang, ZJ; Guo, WC; Felton, GW; Zeng, RS	10.1007/s10340-019-01173-x	JOURNAL OF PEST SCIENCE	2020	Leptinotarsa decemlineata	gut bacteria
546	Glutamicibacter halophytocola-mediated host fitness of potato tuber moth on Solanaceae crops	Wang, WQ; Xiao, GL; Du, GZ; Chang, LS; Yang, Y; Ye, JH; Chen, B	10.1002/ps.6955	PEST MANAGEMENT SCIENCE	2022	Phthorimaea operculella	Glutamicibacter halophytocola S2
547	Growth kinetics of endosymbiont Wolbachia in the common bed bug, Cimex lectularius	Fisher, ML; Watson, DW; Osborne, JA; Mochizuki, H; Breen, M; Schal, C	10.1038/s41598-018-29682-2	SCIENTIFIC REPORTS	2018	Cimex lectularius	Wolbachia
548	Gut bacteria mediate aggregation in the German cockroach	Wada-Katsumata, A; Zurek, L; Nalyanya, G; Roelofs, WL; Zhang, AJ; Schal, C	10.1073/pnas.1504031112	PROCEEDINGS OF THE NATIONAL ACADEMY OF SCIENCES OF THE UNITED STATES OF AMERICA	2015	Blattella germanica	Acinetobacter pittii
549	Gut Bacteria of Field-Collected Larvae of Spodoptera Frugiperda Undergo Selection and Are More Diverse and Active in Metabolizing Multiple Insecticides Than Laboratory-Selected Resistant Strains	Gomes, AFF; Omoto, C; Cônsoli, FL	10.1007/s10340-020-01202-0	JOURNAL OF PEST SCIENCE	2020	Spodoptera frugiperda	Acinetobacter soli
550	Gut bacteria of lepidopteran herbivores facilitate digestion of plant toxins	Zhang, Nan; Qian, Zhaoyi; He, Jintao; Shen, Xiaoqiang; Lei, Xiaoyu; Sun, Chao; Fan, Jie; Felton, Gary W.; Shao, Yongqi	10.1073/pnas.2412165121	Proceedings of the National Academy of Sciences	2024	Bombyx mori	Pseudomonas fulva ZJU1
551	Gut bacteria of the cowpea beetle mediate its resistance to dichlorvos and susceptibility to Lippia adoensis essential oil	Akami, M; Njintang, NY; Gbaye, OA; Andongma, AA; Rashid, MA; Niu, CY; Nukenine, EN	10.1038/s41598-019-42843-1	SCIENTIFIC REPORTS	2019	Callosobruchus maculatus	gut bacteria
552	Gut bacteria of the silkworm Bombyx mori facilitate host resistance against the toxic effects of organophosphate insecticides.	Chen, BS; Zhang, N; Xie, S; Zhang, XC; He, JT; Muhammad, A; Sun, C; Lu, XM; Shao, YQ	10.1016/j.envint.2020.105886	Environment International	2020	Bombyx mori	Stenotrophomonas maltophilia
553	Gut bacteria of weevils developing on plant roots under extreme desert conditions	Meng, FQ; Bar-Shmuel, N; Shavit, R; Behar, A; Segoli, M	10.1186/s12866-019-1690-5	BMC MICROBIOLOGY	2019	Conorhynchus palumbus	Citrobacter
554	Gut bacteria recycle uric acid nitrogen in termites: A strategy for nutrient conservation	POTRIKUS, CJ; BREZNAK, JA	10.1073/pnas.78.7.4601	Proceedings of the National Academy of Sciences	1981	Reticulitermes flavipes	Bacteroides
555	Gut bacterial communities across 12 Ensifera (Orthoptera) at different feeding habits and its prediction for the insect with contrasting feeding habits	Zheng, X; Zhu, QD; Zhou, ZJ; Wu, FT; Chen, LX; Cao, QR; Shi, FM	10.1371/journal.pone.0250675	PLOS ONE	2021	Ensifera	Gut bacteria
556	Gut Bacterial Community of the Xylophagous Cockroaches Cryptocercus punctulatus and Parasphaeria boleiriana	Berlanga, M; Llorens, C; Comas, J; Guerrero, R	10.1371/journal.pone.0152400	PLOS ONE	2016	Cryptocercus punctulatus	bacteria
557	Gut Bacterial Diversity and Community Structure of Spodoptera exigua (Lepidoptera: Noctuidae) in the Welsh Onion-producing Areas of North China	Zhou, LH; Chen, C; Wang, XY	10.1093/jee/toac103	JOURNAL OF ECONOMIC ENTOMOLOGY	2022	Spodoptera exigua	gut bacteria
558	Gut Bacterial Diversity in Different Life Cycle Stages of Adelphocoris suturalis (Hemiptera: Miridae)	Xue, H; Zhu, XZ; Wang, L; Zhang, KX; Li, DY; Ji, JC; Niu, L; Wu, CC; Gao, XK; Luo, JY; Cui, JJ	10.3389/fmicb.2021.670383	FRONTIERS IN MICROBIOLOGY	2021	Adelphocoris suturalis	bacterial communities
559	Gut bacterial microbiota of Lymantria dispar asiatica and its involvement in Beauveria bassiana infection	Bai, JY; Xu, Z; Li, L; Zhang, Y; Diao, J; Cao, JY; Xu, LT; Ma, L	10.1016/j.jip.2023.107897	JOURNAL OF INVERTEBRATE PATHOLOGY	2023	Lymantria dispar asiatica	Lactobacillus sp.
560	Gut bacterial population and community dynamics following adult emergence in pest tephritid fruit flies	Mason, CJ; Auth, J; Geib, SM	10.1038/s41598-023-40562-2	SCIENTIFIC REPORTS	2023	Zeugodacus cucurbitae	Enterobacter
561	Gut bacterium Burkholderia cepacia (BsNLG8) and immune gene Defensin A contribute to the resistance against Nicotine-induced stress in Nilaparvata lugens (Stål)	Wang, XM; Zafar, J; Yang, XT; De Mandal, S; Hong, YY; Jin, FL; Xu, XX	10.1016/j.ecoenv.2024.116371	ECOTOXICOLOGY AND ENVIRONMENTAL SAFETY	2024	Nilaparvata lugens	Burkholderia cepacia BsNLG8
562	Gut bacterium promotes host fitness in special ecological niche by affecting sugar metabolism in Drosophila suzukii	Gao, HH; Zhao, S; Wang, RJ; Qin, DY; Chen, P; Zhang, AS; Zhuang, QY; Zhai, YF; Zhou, XH	10.1111/1744-7917.13189	INSECT SCIENCE	2023	Drosophila suzukii	Klebsiella oxytoca
563	Gut compartments and ovary bacterial symbionts of the Sunn pest	Amiri, A; Bandani, AR; Kafil, M	10.1016/j.aspen.2020.06.002	JOURNAL OF ASIA-PACIFIC ENTOMOLOGY	2020	Eurygaster integriceps	Enterococcus
564	Gut cytokines modulate olfaction through metabolic reprogramming of glia	Cai, Xiaoyu Tracy; Li, Hongjie; Borch Jensen, Martin; Maksoud, Elie; Borneo, Jovencio; Liang, Yuxin; Quake, Stephen R.; Luo, Liqun; Haghighi, Pejmun; Jasper, Heinrich	10.1038/s41586-021-03756-0	Nature	2021	Drosophila melanogaster	Erwinia carotovora carotovora 15
565	Gut Flora Of Galleria-Mellonella Suppressing Ingested Bacteria	Jarosz, J.	10.1016/0022-2011(79)90101-0	Journal of Invertebrate Pathology	1979	Galleria mellonella	Streptococcus faecalis
566	Gut microbe Lactiplantibacillus plantarum undergoes different evolutionary trajectories between insects and mammals	Maritan, E; Gallo, M; Srutkova, D; Jelinkova, A; Benada, O; Kofronova, O; Silva-Soares, NF; Hudcovic, T; Gifford, I; Barrick, JE; Schwarzer, M; Martino, ME	10.1186/s12915-022-01477-y	BMC Biology	2022	Drosophila melanogaster	Lactiplantibacillus plantarum
567	Gut microbes contribute to nitrogen provisioning in a wood-feeding cerambycid	Ayayee, P; Rosa, C; Ferry, JG; Felton, G; Saunders, M; Hoover, K	10.1603/EN14045	ENVIRONMENTAL ENTOMOLOGY	2014	Anoplophora glabripennis	gut bacteria
568	Gut microbial communities associated with phenotypically divergent populations of the striped stem borer Chilo suppressalis (Walker, 1863)	Zhong, HY; Zhang, JF; Li, F; Chen, JM	10.1038/s41598-021-94395-y	SCIENTIFIC REPORTS	2021	Chilo suppressalis	gut bacteria
569	Gut microbiome of mealworms (Tenebrio molitor Larvae) show similar responses to polystyrene and corn straw diets	Mamtimin, T; Han, HW; Khan, A; Feng, PY; Zhang, Q; Ma, XB; Fang, YT; Liu, P; Kulshrestha, S; Shigaki, T; Li, XK	10.1186/s40168-023-01550-w	MICROBIOME	2023	Tenebrio molitor	gut bacteria
570	Gut microbiomes of cycad-feeding insects tolerant to β-methylamino-L-alanine (BMAA) are rich in siderophore biosynthesis	Gutiérrez-García, K; Whitaker, MRL; Bustos-Díaz, ED; Salzman, S; Ramos-Aboites, HE; Reitz, ZL; Pierce, NE; Cibrán-Jaramillo, A; Barona-Gómez, F	10.1038/s43705-023-00323-8	ISME COMMUNICATIONS	2023	cycadivorous insects	cycadivorous insects microbiomes
571	Gut microbiota affects development and olfactory behavior in Drosophila melanogaster	Qiao, HL; Keesey, IW; Hansson, BS; Knaden, M	10.1242/jeb.192500	JOURNAL OF EXPERIMENTAL BIOLOGY	2019	Drosophila melanogaster	Acetobacter malorum
572	Gut microbiota degrades toxic isothiocyanates in a flea beetle pest.	Shukla, SP; Beran, F	10.1111/mec.15657	Molecular Ecology	2020	Psylliodes chrysocephala	Pantoea
573	Gut Microbiota Dysbiosis Influences Metabolic Homeostasis in Spodoptera frugiperda	Chen, Yaqing; Zhou, Huanchan; Lai, Yushan; Chen, Qi; Yu, Xiao-Qiang; Wang, Xiaoyun	10.3389/fmicb.2021.727434	Frontiers in Microbiology	2021	Spodoptera frugiperda	gut bacteria
574	Gut microbiota facilitate adaptation of invasive moths to new host plants	Zhang, SK; Song, F; Wang, J; Li, XY; Zhang, YX; Zhou, WW; Xu, LT	10.1093/ismejo/wrae031	ISME JOURNAL	2024	Hyphantria cunea	Bacteroides
575	Gut microbiota in nymph and adults of the giant mesquite bug (Thasus neocalifornicus) (Heteroptera: Coreidae) is dominated by Burkholderia acquired de novo every generation	Olivier-Espejel, S; Sabree, ZL; Noge, K; Becerra, JX	10.1603/EN10309	ENVIRONMENTAL ENTOMOLOGY	2011	Thasus neocalifornicus	Burkholderia
576	Gut Microbiota Is Not Essential for Survival and Development in Blattella germanica, but Affects Uric Acid Storage	Domínguez-Santos, R; Baixeras, J; Moya, A; Latorre, A; Gil, R; García-Ferris, C	10.3390/life14010153	LIFE-BASEL	2024	Blattella germanica	Blattabacterium cuenoti
577	Gut Microbiota Mediate Insecticide Resistance in the Diamondback Moth, Plutella xylostella (L.)	Xia, XF; Sun, BT; Gurr, GM; Vasseur, L; Xue, MQ; You, MS	10.3389/fmicb.2018.00025	FRONTIERS IN MICROBIOLOGY	2018	Plutella xylostella	Enterococcus
578	Gut microbiota metagenomics and mediation of phenol degradation in Bactrocera minax (Diptera, Tephritidae)	Cao, S; Ren, XM; Zhang, GJ; Wang, HR; Wei, BB; Niu, CY	10.1002/ps.8096	PEST MANAGEMENT SCIENCE	2024	Bactrocera minax	Enterococcus faecalis
579	Gut Microbiota of Apis mellifera at Selected Ontogenetic Stages and Their Immunogenic Potential during Summer	Maigoro, AY; Lee, JH; Kim, H; Frunze, O; Kwon, HW	10.3390/pathogens13020122	PATHOGENS	2024	Apis mellifera	gut bacteria
580	Gut Microbiota of Ostrinia nubilalis Larvae Degrade Maize Cellulose	Li, JF; Wang, SR; Zhao, J; Dong, ZH; Shao, T	10.3389/fmicb.2022.816954	FRONTIERS IN MICROBIOLOGY	2022	Ostrinia nubilalis	gut bacteria
581	Gut microbiota of the pine weevil degrades conifer diterpenes and increases insect fitness	Berasategui, A; Salem, H; Paetz, C; Santoro, M; Gershenzon, J; Kaltenpoth, M; Schmidt, A	10.1111/mec.14186	MOLECULAR ECOLOGY	2017	Hylobius abietis	gut bacteria
582	Gut microbiota promotes host resistance to low-temperature stress by stimulating its arginine and proline metabolism pathway in adult Bactrocera dorsalis	Raza, MF; Wang, YC; Cai, ZH; Bai, S; Yao, ZC; Awan, UA; Zhang, ZY; Zheng, WW; Zhang, HY	10.1371/journal.ppat.1008441	PLOS PATHOGENS	2020	Bactrocera dorsalis	Klebsiella michiganensis BD177
583	Gut microbiota variation across generations regarding the diet and life stage in Harmonia axyridis (Coleoptera: Coccinellidae)	Wang, YS; Gao, P; Qin, WQ; Li, HR; Zheng, J; Meng, L; Li, BP	10.1111/1744-7917.13310	INSECT SCIENCE	2024	Harmonia axyridis	gut bacteria
584	Gut Structure and Microbial Communities in Sirex noctilio (Hymenoptera: Siricidae) and Their Predicted Contribution to Larval Nutrition	Li, JL; Li, CC; Wang, M; Wang, LX; Liu, XB; Gao, CL; Ren, LL; Luo, YQ	10.3389/fmicb.2021.641141	FRONTIERS IN MICROBIOLOGY	2021	Sirex noctilio	Amylostereum
585	Gut symbiont enhances insecticide resistance in a significant pest, the oriental fruit fly Bactrocera dorsalis (Hendel)	Cheng, DF; Guo, ZJ; Riegler, M; Xi, ZY; Liang, GW; Xu, YJ	10.1186/s40168-017-0236-z	MICROBIOME	2017	Bactrocera dorsalis	Citrobacter freundii
586	Gut symbiont-derived anandamide promotes reward learning in honeybees by activating the endocannabinoid pathway	Zhong, Zhaopeng; Mu, Xiaohuan; Lang, Haoyu; Wang, Yueyi; Jiang, Yanling; Liu, Yuwen; Zeng, Qian; Xia, Siyuan; Zhang, Baotong; Wang, Zilong; Wang, Xiaofei; Zheng, Hao	10.1016/j.chom.2024.09.013	Cell Host & Microbe	2024	Apis mellifera	Gilliamella apicola
587	Gut symbiotic bacteria are involved in nitrogen recycling in the tephritid fruit fly Bactrocera dorsalis	Ren, XM; Cao, S; Akami, M; Mansour, A; Yang, YS; Jiang, N; Wang, HR; Zhang, GJ; Qi, XW; Xu, PH; Guo, T; Niu, CY	10.1186/s12915-022-01399-9	BMC BIOLOGY	2022	Bactrocera dorsalis	Klebsiella oxytoca
588	Gut symbiotic bacteria of the genus Burkholderia in the broad-headed bugs Riptortus clavatus and Leptocorisa chinensis (Heteroptera: Alydidae)	Kikuchi, Y; Meng, XY; Fukatsu, T	10.1128/AEM.71.7.4035-4043.2005	APPLIED AND ENVIRONMENTAL MICROBIOLOGY	2005	Riptortus clavatus	Burkholderia
589	Gut-Associated Bacteria of Helicoverpa zea Indirectly Trigger Plant Defenses in Maize	Wang, J; Yang, MY; Song, YY; Acevedo, FE; Hoover, K; Zeng, RS; Felton, GW	10.1007/s10886-018-0970-0	JOURNAL OF CHEMICAL ECOLOGY	2018	Helicoverpa zea	Enterobacter ludwigii
590	Hamiltonella defensa, genome evolution of protective bacterial endosymbiont from pathogenic ancestors	Degnan, PH; Yu, Y; Sisneros, N; Wing, RA; Moran, NA	10.1073/pnas.0900194106	PROCEEDINGS OF THE NATIONAL ACADEMY OF SCIENCES OF THE UNITED STATES OF AMERICA	2009	Acyrthosiphon pisum	Candidatus Hamiltonella defensa 5AT
591	Harbouring the secondary endosymbiont Regiella insecticola increases predation risk and reproduction in the cereal aphid Sitobion avenae	Ramírez-Cáceres, GE; Moya-Hernández, MG; Quilodrán, M; Nespolo, RF; Ceballos, R; Villagra, CA; Ramírez, CC	10.1007/s10340-019-01090-z	JOURNAL OF PEST SCIENCE	2019	Sitobion avenae	Regiella insecticola
592	Hawaiian Nysius Insects Rely on an Obligate Symbiont with a Reduced Genome That Retains a Discrete Nutritional Profile to Match Their Plant Seed Diet	Stever, H; Eiben, J; Bennett, GM	10.1093/gbe/evab189	GENOME BIOLOGY AND EVOLUTION	2021	Nysius sp.	Candidatus Schneideria nysicola isolate NB
593	Heliconius Butterflies Host Characteristic and Phylogenetically Structured Adult-Stage Microbiomes	Hammer, TJ; Dickerson, JC; McMillan, WO; Fierer, N	10.1128/AEM.02007-20	APPLIED AND ENVIRONMENTAL MICROBIOLOGY	2020	Heliconius spp.	gut bacteria
594	Helicoverpa zea gut-associated bacteria indirectly induce defenses in tomato by triggering a salivary elicitor(s)	Wang, J; Peiffer, M; Hoover, K; Rosa, C; Zeng, RS; Felton, GW	10.1111/nph.14429	NEW PHYTOLOGIST	2017	Helicoverpa zea	Enterococcus
595	Herbivore exploits orally secreted bacteria to suppress plant defenses	Chung, SH; Rosa, C; Scully, ED; Peiffer, M; Tooker, JF; Hoover, K; Luthe, DS; Felton, GW	10.1073/pnas.1308867110	PROCEEDINGS OF THE NATIONAL ACADEMY OF SCIENCES OF THE UNITED STATES OF AMERICA	2013	Leptinotarsa decemlineata	Enterobacter sp. S1
596	Herbivory meets fungivory: insect herbivores feed on plant pathogenic fungi for their own benefit	Eberl, Franziska; Fernandez de Bobadilla, Maite; Reichelt, Michael; Hammerbacher, Almuth; Gershenzon, Jonathan; Unsicker, Sybille B.	10.1111/ele.13506	Ecology Letters	2020	Lymantria dispar	Melampsora laricipopulina
597	Heritable Gammaproteobacterial Symbiont Improves the Fitness of Brachynema germari Kolenati (Hemiptera: Pentatomidae)	Kashkouli, M; Fathipour, Y; Mehrabadi, M	10.1093/ee/nvz089	ENVIRONMENTAL ENTOMOLOGY	2019	Brachynema germari Kolenati	Pantoea sp.
598	Hexokinase II Inhibitory Effect of Secondary Metabolites Derived from a Streptomyces sp. Associated with Mud Dauber Wasp	Zhang, XM; Peng, AH; Xie, WD; Wang, M; Zheng, D; Feng, MK	10.1002/cbdv.202000140	CHEMISTRY & BIODIVERSITY	2020	mud dauber wasp	Streptomyces sp.
599	High Diversity and Functional Complementation of Alimentary Canal Microbiota Ensure Small Brown Planthopper to Adapt Different Biogeographic Environments	Liu, WW; Zhang, XW; Wu, N; Ren, YD; Wang, XF	10.3389/fmicb.2019.02953	FRONTIERS IN MICROBIOLOGY	2020	Laodelphax striatellus	gut bacteria
600	High diversity and variability in the bacterial microbiota of the coffee berry borer (Coleoptera: Curculionidae), with emphasis on Wolbachia	Mariño, YA; Ospina, OE; Rodrigues, JCV; Bayman, P	10.1111/jam.13768	JOURNAL OF APPLIED MICROBIOLOGY	2018	Hypothenemus hampei	gut bacteria
601	Highly transmissible cytoplasmic incompatibility by the extracellular insect symbiont Spiroplasma	Pollmann, M; Moore, LD; Krimmer, E; D'Alvise, P; Hasselmann, M; Perlman, SJ; Ballinger, MJ; Steidle, JLM; Gottlieb, Y	10.1016/j.isci.2022.104335	ISCIENCE	2022	Lariophagus distinguendus	Spiroplasma
602	High-Throughput Cultivation for the Selective Isolation of Acidobacteria From Termite Nests	Oberpaul, M; Zumkeller, CM; Culver, T; Spohn, M; Mihajlovic, S; Leis, B; Glaeser, SP; Plarre, R; McMahon, DP; Hammann, P; Schäberle, TF; Glaeser, J; Vilcinskas, A	10.3389/fmicb.2020.597628	FRONTIERS IN MICROBIOLOGY	2020	Coptotermes	Pseudacidobacterium ailaaui
603	Hindgut microbiota reflects different digestive strategies in dung beetles (Coleoptera: Scarabaeidae: Scarabaeinae)	Ebert, KM; Arnold, WG; Ebert, PR; Merritt, DJ	10.1128/AEM.02100-20	APPLIED AND ENVIRONMENTAL MICROBIOLOGY	2021	Scarabaeinae	gut bacteria
604	Honey Bee Gut Microbiome Is Altered by In-Hive Pesticide Exposures	Kakumanu, ML; Reeves, AM; Anderson, TD; Rodrigues, RR; Williams, MA	10.3389/fmicb.2016.01255	FRONTIERS IN MICROBIOLOGY	2016	Apis mellifera	None
605	Honey bee symbiont buffers larvae against nutritional stress and supplements lysine	Parish, AJ; Rice, DW; Tanquary, VM; Tennessen, JM; Newton, ILG	10.1038/s41396-022-01268-x	ISME JOURNAL	2022	Apis mellifera	Bombella apis A29
606	Honeybee gut Lactobacillus modulates host learning and memory behaviors via regulating tryptophan metabolism	Zhang, Zijing; Mu, Xiaohuan; Cao, Qina; Shi, Yao; Hu, Xiaosong; Zheng, Hao	10.1038/s41467-022-29760-0	Nature Communications	2022	Apis mellifera	Lactobacillus
607	Honeybee symbiont Bombella apis could restore larval-to-pupal transition disrupted by antibiotic treatment	Chen, XW; Li, JH; Ding, ZR; Li, WF; Han, RC; Chen, YP; Xie, HC; Yi, Z	10.1016/j.jinsphys.2023.104601	JOURNAL OF INSECT PHYSIOLOGY	2024	Apis cerana	Bombella apis
608	Horizontal gene transfer from diverse bacteria to an insect genome enables a tripartite nested mealybug symbiosis	Husnik, F; Nikoh, N; Koga, R; Ross, L; Duncan, RP; Fujie, M; Tanaka, M; Satoh, N; Bachtrog, D; Wilson, ACC; von Dohlen, CD; Fukatsu, T; McCutcheon, JP	10.1016/j.cell.2013.05.040	CELL	2013	Planococcus citri	Candidatus Tremblaya princeps
609	Host hydrocarbons protect symbiont transmission from a radical host defense	Ingham, CS; Engl, T; Matarrita-Carranza, B; Vogler, P; Huettel, B; Wielsch, N; Svatos, A; Kaltenpoth, M	10.1073/pnas.2302721120	PROCEEDINGS OF THE NATIONAL ACADEMY OF SCIENCES OF THE UNITED STATES OF AMERICA	2023	Philanthus triangulum	Streptomyces philanthi
610	Host plant and population source drive diversity of microbial gut communities in two polyphagous insects	Jones, AG; Mason, CJ; Felton, GW; Hoover, K	10.1038/s41598-019-39163-9	SCIENTIFIC REPORTS	2019	Spodoptera frugiperda	gut bacteria
611	Host plant species determines symbiotic bacterial community mediating suppression of plant defenses	Chung, SH; Scully, ED; Peiffer, M; Geib, SM; Rosa, C; Hoover, K; Felton, GW	10.1038/srep39690	SCIENTIFIC REPORTS	2017	Leptinotarsa decemlineata	Enterobacter
612	Host plant-mediated effects on Buchnera symbiont: implications for biological characteristics and nutritional metabolism of pea aphids (Acyrthosiphon pisum)	Liu, HP; Yang, QY; Liu, JX; Ul Haq, I; Li, Y; Zhang, QY; Attia, KA; Abushady, AM; Liu, CZ; Lv, N	10.3389/fpls.2023.1288997	FRONTIERS IN PLANT SCIENCE	2023	Acyrthosiphon pisum	Buchnera aphidicola
613	Host plants influence the composition of the gut bacteria in Henosepilachna vigintioctopunctata	Lü, J; Guo, W; Chen, SM; Guo, MJ; Qiu, BL; Yang, CX; Lian, TX; Pan, HP	10.1371/journal.pone.0224213	PLOS ONE	2019	Henosepilachna vigintioctopunctata	gut bacteria
614	Host-Encoded Aminotransferase Import into the Endosymbiotic Bacteria Nardonella of Red Palm Weevil	Huang, Y; Feng, ZF; Li, F; Hou, YM	10.3390/insects15010035	Insects	2024	Rhynchophorus ferrugineus	Nardonella
615	Host-microbiome metabolism of a plant toxin in bees	Motta, EVS; Gage, A; Smith, TE; Blake, KJ; Kwong, WK; Riddington, IM; Moran, N; Koch, H	10.7554/eLife.82595	ELIFE	2022	Spodoptera frugiperda	Bifidobacterium asteroides strain wkB2None4
616	Host's demand for essential amino acids is compensated by an extracellular bacterial symbiont in a hemipteran insect model	Moriyama, M; Fukatsu, T	10.3389/fphys.2022.1028409	FRONTIERS IN PHYSIOLOGY	2022	Megacopta punctatissima	Candidatus Ishikawaella
617	Host-specific co-evolution likely driven by diet in Buchnera aphidicola	Burger, NFV; Nicolis, VF; Botha, AM	10.1186/s12864-024-10045-3	BMC GENOMICS	2024	Diuraphis noxia	Buchnera aphidicola
618	Host–symbiont specificity determined by microbe–microbe competition in an insect gut	Itoh, H; Jang, S; Takeshita, K; Ohbayashi, T; Ohnishi, N; Meng, XY; Mitani, Y; Kikuchi, Y	10.1073/pnas.1912397116	Proceedings of the National Academy of Sciences of the United States of America	2019	Riptortus pedestris	Burkholderia
619	Houseflies harbor less diverse microbiota under laboratory conditions but maintain a consistent set of host-associated bacteria	Voulgari-Kokota, A; Beukeboom, LW; Wertheim, B; Salles, JF	10.1038/s41598-022-15186-7	SCIENTIFIC REPORTS	2022	Musca altica	Candida tropicalis
620	Housefly (Musca domestica L.) associated microbiota across different life stages	de Jonge, N; Michaelsen, TY; Ejbye-Ernst, R; Jensen, A; Nielsen, ME; Bahrndorff, S; Nielsen, JL	10.1038/s41598-020-64704-y	SCIENTIFIC REPORTS	2020	Musca domestica	Apibacter
621	Hybrid Nanopore-Illumina Genome Assembly of a Drosophila suzukii Gut Bacterial Symbiont, Gluconobacter cerinus FLW-1	Shu, RH; Wong, ACN	10.1128/mra.00190-21	MICROBIOLOGY RESOURCE ANNOUNCEMENTS	2021	Drosophila suzukii	Gluconobacter cerinus
622	Hydrolytic Profile of the Culturable Gut Bacterial Community Associated With Hermetia illucens	Callegari, M; Jucker, C; Fusi, M; Leonardi, MG; Daffonchio, D; Borin, S; Savoldelli, S; Crotti, E	10.3389/fmicb.2020.01965	Frontiers in Microbiology	2020	Hermetia illucens	Stenotrophomonas maltophilia HI121
623	Identification and biological role of the endosymbionts Wolbachia in rice water weevil (Coleoptera: Curculionidae)	Chen, SJ; Lu, F; Cheng, JA; Jiang, MX; Way, MO	10.1603/EN11195	ENVIRONMENTAL ENTOMOLOGY	2012	Lissorhoptrus oryzophilus	Wolbachia
624	Identification and characterization of gut-associated lactic acid bacteria isolated from the bean bug, Riptortus pedestris (Hemiptera: Alydidae)	Choi, O; Lee, YY; Kang, BYS; Cho, SK; Kang, YS; Kang, DW; Lee, SB; Bae, SM; Kim, J	10.1371/journal.pone.0281121	PLOS ONE	2023	Riptortus pedestris	Enterococcus faecalis
625	Identification of bacterial species in the hemolymph of queen Solenopsis invicta (Hymenoptera: Formicidae)	Tufts, DM; Bextine, B	10.1603/022.038.0502	ENVIRONMENTAL ENTOMOLOGY	2009	Solenopsis invicta	Bacillus spp.
626	Immune challenge reduces gut microbial diversity and triggers fertility-dependent gene expression changes in a social insect	Negroni, MA; Segers, FHID; Vogelweith, F; Foitzik, S	10.1186/s12864-020-07191-9	BMC GENOMICS	2020	Temnothorax rugatulus	gut bacteria
627	Immune response of the ant Camponotus floridanus against pathogens and its obligate mutualistic endosymbiont	Ratzka, C; Liang, CG; Dandekar, T; Gross, R; Feldhaar, H	10.1016/j.ibmb.2011.03.002	INSECT BIOCHEMISTRY AND MOLECULAR BIOLOGY	2011	Camponotus floridanus	Candidatus Blochmanniella floridana
628	Immune system responses and fitness costs associated with consumption of bacteria in larvae of Trichoplusia ni.	Freitak, Dalial; Wheat, Christopher W.; Heckel, David G.; Vogel, Heiko	10.1186/1741-7007-5-56	BMC biology	2007	Trichoplusia ni	Bacteria in food
629	Impact of a novel Rickettsia symbiont on the life history and virus transmission capacity of its host whitefly (Bemisia tabaci)	Lei, T; Zhao, J; Wang, HL; Liu, YQ; Liu, SS	10.1111/1744-7917.12797	Insect Science	2020	Bemisia tabaci	Rickettsia RITBT
630	Impact of gut microbiota composition on black cutworm, Agrotis ipsilon (hufnagel) metabolic indices and pesticide degradation	Elkraly, OA; Awad, M; El-Saadany, HM; Hassanein, SE; Abd Elrahman, T; Elnagdy, SM	10.1186/s42523-023-00264-6	Animal Microbiome	2023	Agrotis ipsilon	gut bacteria
631	Impact of the insect gut microbiota on ecology, evolution, and industry	Jang, S; Kikuchi, Y	10.1016/j.cois.2020.06.004	CURRENT OPINION IN INSECT SCIENCE	2020	Tenebrio molitor	Aeromonas sp. TM1
632	Impact of transgenerational host switch on gut bacterial assemblage in generalist pest, Spodoptera littoralis (Lepidoptera: Noctuidae)	Roy, A; Houot, B; Kushwaha, S; Anderson, P	10.3389/fmicb.2023.1172601	FRONTIERS IN MICROBIOLOGY	2023	Spodoptera littoralis	None
633	Impact of Wolbachia on oxidative stress sensitivity in the parasitic wasp Asobara japonica	Monnin, D; Kremer, N; Desouhant, E; Vavre, F	10.1371/journal.pone.0175974	PLOS ONE	2017	Asobara japonica	Wolbachia
634	In Vitro Anticancer Activity of Staphyloxanthin Pigment Extracted from Staphylococcus gallinarum KX912244, a Gut Microbe of Bombyx mori	Barretto, DA; Vootla, SK	10.1007/s12088-018-0718-0	INDIAN JOURNAL OF MICROBIOLOGY	2018	Bombyx mori	Staphylococcus gallinarum KX912244
635	In vitro degradation of low-density polyethylene by new bacteria from larvae of the greater wax moth, Galleria mellonella	Montazer, Zahra; Habibi Najafi, Mohammad B.; Levin, David B.	10.1139/cjm-2020-0208	Canadian Journal of Microbiology	2021	Galleria mellonella	Bacillus wyabhattai
636	In Vitro Studies Reveal that Pseudomonas, from Odontotermes obesus Colonies, can Function as a Defensive Mutualist as it Prevents the Weedy Fungus While Keeping the Crop Fungus Unaffected	Agarwal, R; Gupta, M; Antony, A; Sen, R; Raychoudhury, R	10.1007/s00248-021-01798-5	MICROBIAL ECOLOGY	2021	Odontotermes obesus	Pseudomonas
637	In vitro Trypanocidal Activity, Genomic Analysis of Isolates, and in vivo Transcription of Type VI Secretion System of Serratia marcescens Belonging to the Microbiota of Rhodnius prolixus Digestive Tract	da Mota, FF; Castro, DP; Vieira, CS; Gumiel, M; de Albuquerque, JP; Carels, N; Azambuja, P	10.3389/fmicb.2018.03205	FRONTIERS IN MICROBIOLOGY	2019	Rhodnius prolixus	Serratia marcescens
638	In Vivo Isotopic Labeling of Symbiotic Bacteria Involved in Cellulose Degradation and Nitrogen Recycling within the Gut of the Forest Cockchafer (Melolontha hippocastani)	Alonso-Pernas, P; Bartram, S; Arias-Cordero, EM; Novoselov, AL; Halty-deLeon, L; Shao, YQ; Boland, W	10.3389/fmicb.2017.01970	FRONTIERS IN MICROBIOLOGY	2017	Melolontha hippocastani	Burkholderia
639	Incidence of male-killing Rickettsia spp. (alpha-proteobacteria) in the ten-spot ladybird beetle Adalia decempunctata L. (Coleoptera: Coccinellidae)	Schulenburg, JHGV; Habig, M; Sloggett, JJ; Webberley, KM; Bertrand, D; Hurst, GDD; Majerus, MEN	10.1128/AEM.67.1.270-277.2001	Applied and Environmental Microbiology	2001	Adalia decempunctata	Rickettsia
640	Incipient genome erosion and metabolic streamlining for antibiotic production in a defensive symbiont	Nechitaylo, TY; Sandoval-Calderón, M; Engl, T; Wielsch, N; Dunn, DM; Goesmann, A; Strohm, E; Svatos, A; Dale, C; Weiss, RB; Kaltenpoth, M	10.1073/pnas.2023047118	PROCEEDINGS OF THE NATIONAL ACADEMY OF SCIENCES OF THE UNITED STATES OF AMERICA	2021	Philanthus triangulum	Streptomyces philanthi biovar triangulum 23Af2
641	Increase in midgut microbiota load induces an apparent immune priming and increases tolerance to Bacillus thuringiensis	Hernández-Martínez, Patricia; Naseri, Bahram; Navarro-Cerrillo, Gloria; Escriche, Baltasar; Ferré, Juan; Herrero, Salvador	10.1111/j.1462-2920.2010.02241.x	Environmental Microbiology	2010	Spodoptera exigua	gut bacteria
642	Increased density of endosymbiotic Buchnera related to pesticide resistance in yellow morph of melon aphid	Guo, SK; Gong, YJ; Chen, JC; Shi, P; Cao, LJ; Yang, Q; Hoffmann, AA; Wei, SJ	10.1007/s10340-020-01248-0	JOURNAL OF PEST SCIENCE	2020	Aphis gossypii	Buchnera aphidicola
643	Indirect and direct interactions between grain aphid and parasitoid in the presence of symbiont Regiella insecticola	Man, Y; Li, DL; Wang, MH; Hu, ZQ; Gatti, JL; Desneux, N; Han, P; Luo, C	10.1186/s43170-023-00202-1	CABI AGRICULTURE & BIOSCIENCE	2023	Sitobion avenae	Candidatus Regiella insecticola
644	Infection by virulent wMelPop Wolbachia improves learning and memory capacity in Drosophila melanogaster	Chen, MY; Li, D; Wang, ZN; Xu, FZ; Feng, YW; Yu, QL; Wang, YY; Zhang, S; Wang, YF	10.1016/j.anbehav.2024.03.016	Animal Behaviour	2024	Drosophila melanogaster	Wolbachia wMelPop
645	Infection dynamics of insecticide-degrading symbionts from soil to insects in response to insecticide spraying	Itoh, H; Hori, T; Sato, Y; Nagayama, A; Tago, K; Hayatsu, M; Kikuchi, Y	10.1038/s41396-017-0021-9	ISME JOURNAL	2018	Riptortus pedestris	Burkholderia
646	Infection of Wolbachia may improve the olfactory response of Drosophila	Peng, Yu; Wang, YuFeng	10.1007/s11434-009-0183-6	Chinese Science Bulletin	2009	Drosophila simulans	Wolbachia
647	Infection pattern and negative effects of a facultative endosymbiont on its insect host are environment-dependent	Liu, XD; Lei, HX; Chen, FF	10.1038/s41598-019-40607-5	SCIENTIFIC REPORTS	2019	Sitobion avenae	Candidatus Regiella insecticola
648	Infection Patterns and Fitness Effects of Rickettsia and Sodalis Symbionts in the Green Lacewing Chrysoperla carnea	Sontowski, R; Gerth, M; Richter, S; Gruppe, A; Schlegel, M; van Dam, NM; Bleidorn, C	10.3390/insects11120867	Insects	2020	Chrysoperla carnea	Rickettsia
649	Infection patterns of Harmonia axyridis (Coleoptera: Coccinellidae) by ectoparasitic microfungi and endosymbiotic bacteria	Awad, M; Piálková, R; Haelewaters, D; Nedved, O	10.1016/j.jip.2023.107887	JOURNAL OF INVERTEBRATE PATHOLOGY	2023	Harmonia axyridis	Hesperomyces harmoniae
650	Infection state of Pantoea agglomerans in the rice water weevil Lissorhoptrus oryzophilus (Coleoptera: Curculionidae)	Zhang, JY; Huang, YS; Huang, X; Jiang, MX	10.1007/s13355-016-0433-4	APPLIED ENTOMOLOGY AND ZOOLOGY	2016	Lissorhoptrus oryzophilus	Pantoea agglomerans
651	Infection Status of Flower Thrips, Frankliniella intonsa (Trybom) (Thysanoptera: Thripidae), Collected from a Strawberry Field in Tochigi Prefecture with the Endosymbiont Wolbachia	Fujiwara, A	10.1303/jjaez.2022.159	JAPANESE JOURNAL OF APPLIED ENTOMOLOGY AND ZOOLOGY	2022	Frankliniella intonsa	Wolbachia
652	Infection with endosymbiotic Spiroplasma disrupts tsetse (Glossina fuscipes fuscipes) metabolic and reproductive homeostasis	Son, JH; Weiss, BL; Schneider, DI; Dera, KSM; Gstoettenmayer, F; Opiro, R; Echodu, R; Saarman, NP; Attardo, GM; Onyango, M; Abdalla, AMM; Aksoy, S; Deitsch, KW; Lemaitre, B; Deitsch, KW; Lemaitre, B; Deitsch, KW; Lemaitre, B	10.1371/journal.ppat.1009539	PLOS PATHOGENS	2021	Glossina fuscipes fuscipes	Spiroplasma
653	Infections with Arsenophonus Facultative Endosymbionts Alter Performance of Aphids (Aphis gossypii) on an Amino-Acid-Deficient Diet	Pan-Pan Tian, Chun-Yan Chang, Ning-Hui Miao, Meng-Yue Li, Xiang-Dong Liu	10.1128/AEM.01407-19	APPLIED AND ENVIRONMENTAL MICROBIOLOGY	2019	Aphis gossypii	Arsenophonus
654	Influence of "protective" symbionts throughout the different steps of an aphid-parasitoid interaction	Sochard, C; Bellec, L; Simon, JC; Outreman, Y	10.1093/cz/zoaa053	CURRENT ZOOLOGY	2021	Acyrthosiphon pisum	Hamiltonella defensa
655	Influence of Hamiltonella defensa infection and predator type on anti-predator behaviours in pea (Acyrthosiphon pisum) and potato aphids (Macrosiphum euphorbiae)	Humphreys, RK; Ruxton, GD; Karley, AJ	10.1111/eea.13223	ENTOMOLOGIA EXPERIMENTALIS ET APPLICATA	2022	Acyrthosiphon pisum	Candidatus Hamiltonella defensa
656	Influence of host phylogeographic patterns and incomplete lineage sorting on within-species genetic variability in Wigglesworthia species, obligate symbionts of tsetse flies	Symula, RE; Marpuri, I; Bjornson, RD; Okedi, L; Beadell, J; Alam, U; Aksoy, S; Caccone, A	10.1128/AEM.05688-11	APPLIED AND ENVIRONMENTAL MICROBIOLOGY	2011	Glossina fuscipes fuscipes	Wigglesworthia glossinidia
657	Influence of Host Plant on Thaumetopoea pityocampa Gut Bacterial Community	Strano, CP; Malacrinò, A; Campolo, O; Palmeri, V	10.1007/s00248-017-1019-6	MICROBIAL ECOLOGY	2018	Thaumetopoea pityocampa	gut bacteria
658	Influence of inoculated gut bacteria on the development of Bactrocera dorsalis and on its susceptibility to the entomopathogenic fungus, Metarhizium anisopliae	Gichuhi, J; Khamis, F; Van den Berg, J; Mohamed, S; Ekesi, S; Herren, JK	10.1186/s12866-020-02015-y	BMC Microbiology	2020	Bactrocera dorsalis	Citrobacter freundii strain BD1
659	Influence of microbial symbionts on insect pheromones	Engl, T; Kaltenpoth, M	10.1039/C7NP00068E	NATURAL PRODUCT REPORTS	2018	Costelytra zealandica	Morganella morganii
660	Influence of symbiotic bacteria on the susceptibility of Plagiodera versicolora to Beauveria bassiana infection	Liu, M; Ding, JL; Lu, M	10.3389/fmicb.2023.1290925	FRONTIERS IN MICROBIOLOGY	2023	Plagiodera versicolora	Pseudomonas sp
661	Influence of the symbiont Wolbachia on life history traits of the cabbage root fly (Delia radicum)	Lopez, V; Cortesero, AM; Poinsot, D	10.1016/j.jip.2018.09.002	JOURNAL OF INVERTEBRATE PATHOLOGY	2018	Delia radicum	Wolbachia
662	Influences of a Prolific Gut Fungus (Zancudomyces culisetae) on Larval and Adult Mosquito (Aedes aegypti)-Associated Microbiota	Frankel-Bricker, J; Buerki, S; Feris, KP; White, MM	10.1128/AEM.02334-19	APPLIED AND ENVIRONMENTAL MICROBIOLOGY	2020	Aedes aegypti	Zancudomyces culisetae
663	Ingested soil bacteria breach gut epithelia and prime systemic immunity in an insect	Jang, S; Ishigami, K; Mergaert, P; Kikuchi, Y	10.1073/pnas.2315540121	Proceedings of the National Academy of Sciences	2024	Riptortus pedestris	Burkholderia
664	Inhibition of Spodoptera frugiperda phenoloxidase activity by the products of the Xenorhabdus rhabduscin gene cluster	Nuñez-Valdez, ME; Lanois, A; Pagès, S; Duvic, B; Gaudriault, S	10.1371/journal.pone.0212809	PLOS ONE	2019	Spodoptera frugiperda	Xenorhabdus rhabduscin
665	Insect Bacterial Symbiont-Mediated Vitellogenin Uptake into Oocytes To Support Egg Development	Mao, QZ; Wu, W; Huang, LZ; Yi, G; Jia, DS; Chen, Q; Chen, HY; Wei, TY	10.1128/mbio.01142-20	MBIO	2020	Nephotettix cincticeps	Candidatus Nasuia deltocephalinicola
666	Insect Freeze-T olerance Downunder: The Microbial Connection	Morgan-Richards, M; Marshall, CJ; Biggs, PJ; Trewick, SA	10.3390/insects14010089	Insects	2023	Celatoblatta quinquemaculata	Blattabacterium
667	Insect symbiont facilitates vector acquisition, retention, and transmission of plant virus	Su, Q; Pan, HP; Liu, BM; Chu, D; Xie, W; Wu, QJ; Wang, SL; Xu, BY; Zhang, YJ	10.1038/srep01367	SCIENTIFIC REPORTS	2013	Bemisia tabaci Q	Hamiltonella
668	Insect symbionts as valuable grist for the biotechnological mill: an alkaliphilic silkworm gut bacterium for efficient lactic acid production	Liang, XL; Sun, C; Chen, BS; Du, KQ; Yu, T; Luang-In, V; Lu, XM; Shao, YQ	10.1007/s00253-018-8953-1	APPLIED MICROBIOLOGY AND BIOTECHNOLOGY	2018	Bombyx mori	Enterococcus mundtii
669	Insect-Associated Bacteria Assemble the Antifungal Butenolide Gladiofungin by Non-Canonical Polyketide Chain Termination	Niehs, SP; Kumpfmüller, J; Dose, B; Little, RF; Ishida, K; Flórez, LV; Kaltenpoth, M; Hertweck, C	10.1002/anie.202005711	ANGEWANDTE CHEMIE-INTERNATIONAL EDITION	2020	Lagria villosa	Burkholderia gladioli
670	Insect-bacteria parallel evolution in multiple-co-obligate-aphid association: a case in Lachninae (Hemiptera: Aphididae)	Chen, R; Wang, Z; Chen, J; Jiang, LY; Qiao, GX	10.1038/s41598-017-10761-9	SCIENTIFIC REPORTS	2017	Lachninae	Buchnera aphidicola
671	Insecticidal Effect of Entomopathogenic Nematodes and the Cell-Free Supernatant from Their Symbiotic Bacteria against Philaenus spumarius (Hemiptera: Aphrophoridae) Nymphs	Vicente-Díez, I; Blanco-Pérez, R; González-Trujillo, MD; Pou, A; Campos-Herrera, R	10.3390/insects12050448	Insects	2021	Blissus insularis	Burkholderia
672	Insecticide resistance by a host-symbiont reciprocal detoxification	Sato, Y; Jang, S; Takeshita, K; Itoh, H; Koike, H; Tago, K; Hayatsu, M; Hori, T; Kikuchi, Y	10.1038/s41467-021-26649-2	NATURE COMMUNICATIONS	2021	Riptortus pedestris	Burkholderia symbiont strain SFA1
673	Insecticide susceptibility in a planthopper pest increases following inoculation with cultured	Cai, Tingwei; Nadal-Jimenez, Pol; Gao, Yuanyuan; Arai, Hiroshi; Li, Chengyue; Su, Chunyan; King, Kayla C; He, Shun; Li, Jianhong; Hurst, Gregory D D; Wan, Hu	10.1093/ismejo/wrae194	The ISME Journal	2024	Nilaparvata lugens	Candidatus Arsenophonus nilaparvatae
674	Insects Recycle Endosymbionts when the Benefit Is Over	Vigneron, A; Masson, F; Vallier, A; Balmand, S; Rey, M; Vincent-Monégat, C; Aksoy, E; Aubailly-Giraud, E; Zaidman-Rémy, A; Heddi, A	10.1016/j.cub.2014.07.065	CURRENT BIOLOGY	2014	Sitophilus spp.	Candidatus Sodalis pierantonius
675	Insect—Symbiont Gene Expression in the Midgut Bacteriocytes of a Blood-Sucking Parasite	Husnik, F; Hypsa, V; Darby, A	10.1093/gbe/evaa032	Genome Biology and Evolution	2020	Melophagus ovinus	Arsenophonus melophagi
676	Insight into the bacterial communities of the subterranean aphid Anoecia corni	Fakhour, S; Renoz, F; Ambroise, J; Pons, I; Noël, C; Gala, JL; Hance, T	10.1371/journal.pone.0256019	PLOS ONE	2021	Anoecia corni	Arsenophonus
677	Insight into the genomes of dominant yeast symbionts of European spruce bark beetle, Ips typographus	Cheng, T; Veselská, T; Krízková, B; Svec, K; Havlícek, V; Stadler, M; Kolarík, M	10.3389/fmicb.2023.1108975	FRONTIERS IN MICROBIOLOGY	2023	Ips typographus	Cryptococcus sp.
678	Insight into the microbial world of Bemisia tabaci cryptic species complex and its relationships with its host	Wang, HL; Lei, T; Xia, WQ; Cameron, SL; Liu, YQ; Zhang, Z; Gowda, MMN; Navas-Castillo, J; Omongo, CA; Delatte, H; Lee, KY; Patel, MV; Krause-Sakate, R; Ng, J; Wu, SL; Fiallo-Olivé, E; Liu, SS; Colvin, J; Wang, XW	10.1038/s41598-019-42793-8	SCIENTIFIC REPORTS	2019	Bemisia tabaci	Arsenophonus
679	Insights Into the Species-Specific Microbiota of Greenideinae (Hemiptera: Aphididae) With Evidence of Phylosymbiosis	Qin, M; Chen, J; Jiang, LY; Qiao, GX	10.3389/fmicb.2022.828170	FRONTIERS IN MICROBIOLOGY	2022	Mollitrichosiphum	gut bacteria
680	Instar- and host-associated differentiation of bacterial communities in the Mediterranean fruit fly Ceratitis capitata	Malacrinò, A; Campolo, O; Medina, RF; Palmeri, V	10.1371/journal.pone.0194131	PLOS ONE	2018	Ceratitis capitata	bacteria microbiome
681	Interactions between Bacillus thuringiensis and selected plant extracts for sustainable management of Phthorimaea absoluta	Ochieng, TA; Akutse, KS; Ajene, IJ; Kilalo, DC; Muiru, M; Khamis, FM	10.1038/s41598-024-60140-4	SCIENTIFIC REPORTS	2024	Tuta absoluta	Bacillus thuringiensis
682	Interactions between Fusarium species from sugarcane and the stalk borer, Eldana saccharina (Lepidoptera: Pyralidae)	McFarlane, S.a.; Govender, P.; Rutherford, R.s.	10.1111/j.1744-7348.2009.00345.x	Annals of Applied Biology	2009	Eldana saccharina	Fusarium proliferatum
683	Intercontinental Diversity of Caballeronia Gut Symbionts in the Conifer Pest Bug Leptoglossus occidentalis	Ohbayashi, T; Cossard, R; Lextrait, G; Hosokawa, T; Lesieur, V; Takeshita, K; Tago, K; Mergaert, P; Kikuchi, Y	10.1264/jsme2.ME22042	MICROBES AND ENVIRONMENTS	2022	Leptoglossus occidentalis	gut bacteria
684	Internal and External Microbial Community of the Thitarodes Moth, the Host of Ophiocordyceps sinensis	Liang, Yi; Hong, Yuehui; Mai, Zhanhua; Zhu, Qijiong; Guo, Lianxian	10.3390/microorganisms7110517	Microorganisms	2019	Thitarodes	Aureobasidium
685	Internal spatiotemporal population dynamics of infection with three Wolbachia strains in the adzuki bean beetle, Callosobruchus chinensis (Coleoptera: Bruchidae)	Ijichi, N; Kondo, N; Matsumoto, R; Shimada, M; Ishikawa, H; Fukatsu, T	10.1128/AEM.68.8.4074-4080.2002	APPLIED AND ENVIRONMENTAL MICROBIOLOGY	2002	Callosobruchus chinensis	Wolbachia
686	Intestinal Bacteria Affect Growth of Bacillus thuringiensis in Larvae of the Oriental Tea Tortrix, Homona magnanima Diakonoff (Lepidoptera: Tortricidae)	Takatsuka, J.; Kunimi, Y.	10.1006/jipa.2000.4973	Journal of Invertebrate Pathology	2000	Homona magnanima	Staphylococcus
687	Intestinal Microbiota Confer Protection by Priming the Immune System of Red Palm Weevil Rhynchophorus ferrugineus Olivier (Coleoptera: Dryophthoridae)	Muhammad, A; Habineza, P; Ji, TL; Hou, YM; Shi, ZH	10.3389/fphys.2019.01303	FRONTIERS IN PHYSIOLOGY	2019	Rhynchophorus ferrugineus	gut bacteria
688	Intracellular symbionts drive sex ratio in the whitefly by facilitating fertilization and provisioning of B vitamins	Wang, YB; Ren, FR; Yao, YL; Sun, X; Walling, LL; Li, NN; Bai, B; Bao, XY; Xu, XR; Luan, JB	10.1038/s41396-020-0717-0	ISME JOURNAL	2020	Bemisia tabaci	Hamiltonella
689	Intracellularity, extracellularity, and squeezing in the symbiotic organ underpin nurturing and functioning of bacterial symbiont in leaf beetles	Oguchi, K; Harumoto, T; Katsuno, T; Matsuura, Y; Chiyoda, S; Fukatsu, T	10.1016/j.isci.2024.109731	ISCIENCE	2024	Notosacantha	Stammera
690	Intraspecific genetic variation in hosts affects regulation of obligate heritable symbionts	Chong, RA; Moran, NA	10.1073/pnas.1610749113	PROCEEDINGS OF THE NATIONAL ACADEMY OF SCIENCES OF THE UNITED STATES OF AMERICA	2016	Acyrthosiphon pisum	Buchnera aphidicola
691	Intrasperm vertical symbiont transmission	Watanabe, K; Yukuhiro, F; Matsuura, Y; Fukatsu, T; Noda, H	10.1073/pnas.1402476111	PROCEEDINGS OF THE NATIONAL ACADEMY OF SCIENCES OF THE UNITED STATES OF AMERICA	2014	Nephotettix cincticeps	Rickettsia
692	Introduction of Aedes aegypti mosquitoes carrying wAlbB Wolbachia sharply decreases dengue incidence in disease hotspots	Hoffmann, AA; Ahmad, NW; Keong, WM; Ling, CY; Ahmad, NA; Golding, N; Tierney, N; Jelip, J; Putit, PW; Mokhtar, N; Sandhu, SS; Ming, LS; Khairuddin, K; Denim, K; Rosli, NM; Shahar, H; Omar, T; Ghazali, MKR; Zabari, NZAM; Karim, MAA; Saidin, MI; Nasir, MNM; Aris, T; Sinkins, SP	10.1016/j.isci.2024.108942	ISCIENCE	2024	Aedes aegypti	Wolbachia strain wAlbB
693	Invasion of one insect species, Adalia bipunctata, by two different male-killing bacteria	Hurst, GDD; von der Schulenburg, JHG; Majerus, TMO; Bertrand, D; Zakharov, IA; Baungaard, J; Völkl, W; Stouthamer, R; Majerus, MEN	10.1046/j.1365-2583.1999.810133.x	INSECT MOLECULAR BIOLOGY	1999	Adalia bipunctata	Spiroplasma
694	Investigation of Gut Bacterial Communities of Asian Citrus Psyllid (Diaphorina citri) Reared on Different Host Plants	Meng, LX; Xia, CX; Jin, ZX; Zhang, HY	10.3390/insects13080694	Insects	2022	Diaphorina citri	Candidatus Profftella
695	Investigation on Maternal Transmission of the Bacteria Pantoea agglomerans by Grape Phylloxera (Daktulosphaira vitifoliae Fitch)	Kolberg, R; Lawo, NC; Forneck, A	10.17660/ActaHortic.2011.904.5	International Society for Horticultural Science	2011	Daktulosphaira vitifoliae	Pantoea agglomerans
696	Isolation and characterization of bacteria from the gut of Bombyx mori that degrade cellulose, xylan, pectin and starch and their impact on digestion	Anand, A. Alwin Prem; Vennison, S. John; Sankar, S. Gowri; Prabhu, D. Immanual Gilwax; Vasan, P. Thirumalai; Raghuraman, T.; Geoffrey, C. Jerome; Vendan, S. Ezhil	10.1673/031.010.10701	Journal of Insect Science (Online)	2010	Bombyx mori	Aeromonas sp.
697	Isolation and characterization of enzyme-producing bacteria of the silkworm larval gut in bioregenerative life support system	Liang, Xue; Fu, Yuming; Liu, Hong	10.1016/j.actaastro.2015.07.010	Acta Astronautica	2015	Bombyx mori	Alternaria sp.
698	Isolation and characterization of gut bacteria associated with the degradation of host-specific terpenoids in Pagiophloeus tsushimanus (Coleoptera: Curculionidae) larvae	Qiao, H; Zhu, H; Li, H; Chen, HJ; Li, SY; Chen, C; Hao, DJ	10.1093/jisesa/iead019	JOURNAL OF INSECT SCIENCE	2023	Pagiophloeus tsushimanus	Corynebacterium variabile
699	Isolation and characterization of lipase-producing bacteria in the intestine of the silkworm,Bombyx mori, reared on different forage	Wei Feng, Xiao-Qiang Wang, Wei Zhou, Guang-Ying Liu, Yong-Ji Wan	10.1673/031.011.13501	Journal of Insect Science	2011	Bombyx mori	Bacillus sp.
700	Isolation and Identification of Fungal Species from the Insect Pest Tribolium castaneum in Rice Processing Complexes in Korea	Yun, Tae-Seong; Park, Sook-Young; Yu, Jihyun; Hwang, Yujin; Hong, Ki-Jeong	10.5423/PPJ.OA.02.2018.0027	The Plant Pathology Journal	2018	Oryzaephilus surinamensis	Cladosporium
701	Isolation and identification of Lactobacillus bacteria found in the gastrointestinal tract of the dwarf honey bee, Apis florea Fabricius, 1973 (Hymenoptera: Apidae)	Parichehreh, S; Tahmasbi, G; Sarafrazi, A; Imani, S; Tajabadi, N	10.1007/s13592-018-0569-z	APIDOLOGIE	2018	Apis florea	Lactobacillus kunkeei
702	Isolation and Some Properties of New Xylanase from the Intestine of a Herbivorous Insect (Samia Cynthia Pryeri)	Roy, Narayan; Masud Rana, Md; Salah Uddin, A. T. M.	10.3923/jbs.2004.27.33	Journal of Biological Sciences	2004	Samia cynthia	Aeromonas sp.
703	Isolation of cellulolytic bacteria from the intestine of Diatraea saccharalis larvae and evaluation of their capacity to degrade sugarcane biomass	Dantur, KI; Enrique, R; Welin, B; Castagnaro, AP	10.1186/s13568-015-0101-z	AMB EXPRESS	2015	Diatraea saccharalis	Bacillus
704	Isolation of microbes associated with field-collected populations of the egg parasitoid, Trichogramma chilonis capable of enhancing biotic fitness	Srinatha, HS; Jalali, SK; Sriram, S; Chakravarthy, AK	10.1080/09583157.2015.1018134	BIOCONTROL SCIENCE AND TECHNOLOGY	2015	Trichogramma chilonis	Acinetobacter
705	Isolation, culture and characterization of Arsenophonus symbionts from two insect species reveal loss of infectious transmission and extended host range	Nadal-Jimenez, P; Parratt, SR; Siozios, S; Hurst, GDD	10.3389/fmicb.2023.1089143	FRONTIERS IN MICROBIOLOGY	2023	Pachycrepoideus vindemmiae	Arsenophonus nasoniae
706	Isolation, pure culture, and characterization of "Candidatus Arsenophonus arthropodicus," an intracellular secondary endosymbiont from the hippoboscid louse fly Pseudolynchia canariensis	Dale, C; Beeton, M; Harbison, C; Jones, T; Pontes, M	10.1128/AEM.72.4.2997-3004.2006	APPLIED AND ENVIRONMENTAL MICROBIOLOGY	2006	Pseudolynchia canariensis	Candidatus Arsenophonus arthropodicus
707	Lactic Acid Bacteria Are Prevalent in the Infrabuccal Pockets and Crops of Ants That Prefer Aphid Honeydew	Zheng, Z; Zhao, MQ; Zhang, ZJ; Hu, X; Xu, Y; Wei, C; He, H	10.3389/fmicb.2021.785016	FRONTIERS IN MICROBIOLOGY	2022	Formica	Fructobacillus sp.
708	Lactic acid bacteria modulate the CncC pathway to enhance resistance to β-cypermethrin in the oriental fruit fly	Tian Zeng, Qianyan Fu, Fangyi Luo, Jian Dai, Rong Fu, Yixiang Qi, Xiaojuan Deng, Yongyue Lu, Yijuan Xu	10.1093/ismejo/wrae058.	ISME JOURNAL	2024	Bactrocera dorsalis	Enterococcus casseliflavus
709	Lactobacillus kunkeei impacts the health of honey bees, Apis mellifera scutellata, and protects the bees against the opportunistic pathogen Serratia marcescens	Chege, M; Kinyua, J; Paredes, JC	10.1007/s42690-023-01103-6	INTERNATIONAL JOURNAL OF TROPICAL INSECT SCIENCE	2023	Apis mellifera	Lactobacillus kunkeei
710	Lactobacillus metriopterae sp. nov., a novel lactic acid bacterium isolated from the gut of grasshopper Metrioptera engelhardti	Chiba, M; Itabashi, T; Hirai, K; Sakamoto, M; Ohkuma, M; Ishige, T; Kawasaki, S	10.1099/ijsem.0.002694	International Journal of Systematic and Evolutionary Microbiology	2018	Metrioptera engelhardti	Lactobacillus metriopterae sp. nov.
711	Lactobacillus spp. in the reproductive system of female moths and mating induced changes and possible transmission	Zhao, QY; Zhang, LY; Fu, DY; Xu, J; Chen, P; Ye, H	10.1186/s12866-022-02724-6	BMC MICROBIOLOGY	2022	Spodoptera frugiperda	microbiome in the reproductive system (RS) and gut
712	Larvae of the Clothing Moth Tineola bisselliella Maintain Gut Bacteria that Secrete Enzyme Cocktails to Facilitate the Digestion of Keratin	Vilcinskas, A; Schwabe, M; Brinkrolf, K; Plarre, R; Wielsch, N; Vogel, H	10.3390/microorganisms8091415	Microorganisms	2020	Tineola bisselliella	Bacillus sp. FDAARGOS_235
713	Larval growth rate is associated with the composition of the gut microbiota in the Glanville fritillary butterfly	Ruokolainen, L.; Ikonen, S.; Makkonen, H.; Hanski, I.	10.1007/s00442-016-3603-8	Oecologia	2016	Melitaea cinxia	gut bacteria
714	Larval gut microbiome of Pelidnota luridipes (Coleoptera: Scarabaeidae): high bacterial diversity, different metabolic profiles on gut chambers and species with probiotic potential	Falqueto, SA; De Sousa, JR; Da Silva, RC; Da Silva, GF; Pinheiro, DG; Soares, MA	10.1007/s11274-022-03387-1	WORLD JOURNAL OF MICROBIOLOGY & BIOTECHNOLOGY	2022	Pelidnota luridipes	gut bacteria
715	Legacy of a Butterfly’s Parental Microbiome in Offspring Performance	Voirol, LRP; Weinhold, A; Johnston, PR; Fatouros, NE; Hilker, M	10.1128/AEM.00596-20	Applied and Environmental Microbiology	2020	Pieris brassicae	gut bacteria
716	Legionella Becoming a Mutualist: Adaptive Processes Shaping the Genome of Symbiont in the Louse Polyplax serrata	Ríhová, J; Nováková, E; Husník, F; Hypsa, V	10.1093/gbe/evx217	GENOME BIOLOGY AND EVOLUTION	2017	Polyplax serrata	Candidatus Legionella polyplacis
717	Leucoagaricus gongylophorus uses leaf-cutting ants to vector proteolytic enzymes towards new plant substrate	Kooij, PW; Rogowska-Wrzesinska, A; Hoffmann, D; Roepstorff, P; Boomsma, JJ; Schiott, M	10.1038/ismej.2013.231	The ISME Journal	2014	Acromyrmex echinatior	Leucoagaricus gongylophorus
718	Lightella neohaematopini: A new lineage of highly reduced endosymbionts coevolving with chipmunk lice of the genus Neohaematopinus	Rihova, J; Bell, KC; Novakova, E; Hypsa, V	10.3389/fmicb.2022.900312	FRONTIERS IN MICROBIOLOGY	2022	Neohaematopinus pacificus	Candidatus Lightella neohaematopini
719	Lignocellulose degradation in Protaetia brevitarsis larvae digestive tract: refining on a tightly designed microbial fermentation production line	Wang, K; Gao, PW; Geng, LL; Liu, CQ; Zhang, J; Shu, CL	10.1186/s40168-022-01291-2	MICROBIOME	2022	Protaetia brevitarsis	gut bacteria
720	Lipid metabolism dysfunction following symbiont elimination is linked to altered Kennedy pathway homeostasis	Attardo, GM; Benoit, JB; Michalkova, V; Kondragunta, A; Baumann, AA; Weiss, BL; Malacrida, A; Scolari, F; Aksoy, S	10.1016/j.isci.2023.107108	ISCIENCE	2023	Glossina morsitans	Wigglesworthia glossinidia
721	Listeria monocytogenes Infection Causes Metabolic Shifts in Drosophila melanogaster	Chambers, Moria C.; Song, Kyung Han; Schneider, David S.	10.1371/journal.pone.0050679	PLoS ONE	2012	Drosophila melanogaster	Listeria monocytogenes
722	Long rDNA amplicon sequencing of insect-infecting nephridiophagids reveals their affiliation to the Chytridiomycota and a potential to switch between hosts	Strassert, JFH; Wurzbacher, C; Hervé, V; Antany, T; Brune, A; Radek, R	10.1038/s41598-020-79842-6	SCIENTIFIC REPORTS	2021	Blattaria	Nephridiophaga postici
723	Longevity-modulating effects of symbiosis: insights from Drosophila–Wolbachia interaction	Maistrenko, OM; Serga, SV; Vaiserman, AM; Kozeretska, IA	10.1007/s10522-016-9653-9	Biogerontology	2016	Drosophila melanogaster	Wolbachia
724	MALDI-TOF MS identification of microbiota associated with pest insect Diabrotica speciosa	Perlatti, B; Luiz, AL; Prieto, EL; Fernandes, JB; da Silva, MFDF; Ferreira, D; Costa, EN; Boica, AL; Forim, MR	10.1111/afe.12220	AGRICULTURAL AND FOREST ENTOMOLOGY	2017	Diabrotica speciosa	gut bacteria
725	Male killing and incomplete inheritance of a novel spiroplasma in the moth Ostrinia zaguliaevi	Tabata, J; Hattori, Y; Sakamoto, H; Yukuhiro, F; Fujii, T; Kugimiya, S; Mochizuki, A; Ishikawa, Y; Kageyama, D	10.1007/s00248-010-9799-y	MICROBIAL ECOLOGY	2011	Ostrinia zaguliaevi	Spiroplasma
726	Male killing caused by a Spiroplasma symbiont in the small brown planthopper, Laodelphax striatellus	Sanada-Morimura, S; Matsumura, M; Noda, H	10.1093/jhered/est052	JOURNAL OF HEREDITY	2013	Laodelphax striatellus	Spiroplasma
727	Male-killing mechanisms vary between Spiroplasma species	Arai, H; Inoue, MN; Kageyama, D	10.3389/fmicb.2022.1075199	FRONTIERS IN MICROBIOLOGY	2022	Homona magnanima	Spiroplasma
728	Male-killing toxin in a bacterial symbiont of Drosophila	Harumoto, T; Lemaitre, B	10.1038/s41586-018-0086-2	Nature	2018	Drosophila melanogaster	Spiroplasma poulsonii MSRO-H99
729	Male-killing Wolbachia and mitochondrial selective sweep in a migratory African insect	Graham, RI; Wilson, K	10.1186/1471-2148-12-204	BMC EVOLUTIONARY BIOLOGY	2012	Spodoptera exempta	Wolbachia
730	Male-killing Wolbachia in a flour beetle	Fialho, RF; Stevens, L	10.1098/rspb.2000.1166	PROCEEDINGS OF THE ROYAL SOCIETY B-BIOLOGICAL SCIENCES	2000	Tribolium madens	Wolbachia
731	Male-Killing Wolbachia in the Butterfly Hypolimnas bolina	Duplouy, A; O'Neill, SL	10.1007/978-3-642-12340-5_13	Evolutionary Biology	2010	Hypolimnas bolina	Wolbachia
732	Male–killing Wolbachia in two species of insect	Hurst, GDD; Jiggins, FM; von der Schulenburg, JHG; Bertrand, D; West, SA; Goriacheva, II; Zakharov, IA; Werren, JH; Stouthamer, R; Majerus, MEN	10.1098/rspb.1999.0698	Proceedings of Royal Society B	1999	Adalia bipunctata	Wolbachia
733	Mandelonitrile produced by commensal bacteria protects the Colorado potato beetle against predation	Wei-Nan Kang, Yang Pan, Lan-Lan Liao, Yi-Kuan Wu, Xiao-Qing Zhang, Lin Jin, Kai-Yun Fu, Wen-Chao Guo & Guo-Qing Li	10.1038/s41467-024-54439-z	Nature Communications	2024	Leptinotarsa decemlineata	Proteus vulgaris Ld01
734	Manipulation of Gut Symbionts for Improving the Sterile Insect Technique: Quality Parameters of Bactrocera dorsalis (Diptera: Tephritidae) Genetic Sexing Strain Males After Feeding on Bacteria-Enriched Diets	Zhang, QW; Cai, PM; Wang, B; Liu, XX; Lin, J; Hua, RH; Zhang, HH; Yi, CAD; Song, XS; Ji, QG; Yang, JQ; Chen, S	10.1093/jee/toaa294	JOURNAL OF ECONOMIC ENTOMOLOGY	2021	Bactrocera dorsalis	Enterobacter sp.
735	Manipulation of Plant Defense Responses by the Tomato Psyllid (Bactericerca cockerelli) and Its Associated Endosymbiont Candidatus Liberibacter Psyllaurous	Casteel, Clare L.; Hansen, Allison K.; Walling, Linda L.; Paine, Timothy D.	10.1371/journal.pone.0035191	PloS One	2012	Bactericerca cockerelli	Candidatus Liberibacter Psyllaurous
736	Marked variations in diversity and functions of gut microbiota between wild and domestic stag beetle Dorcus Hopei Hopei	Lu, YK; Chu, SY; Shi, ZY; You, RB; Chen, HM	10.1186/s12866-023-03177-1	BMC MICROBIOLOGY	2024	Dorcus hopei hopei	gut bacteria
737	Matching the supply of bacterial nutrients to the nutritional demand of the animal host	Russell, CW; Poliakov, A; Haribal, M; Jander, G; van Wijk, KJ; Douglas, AE	10.1098/rspb.2014.1163	PROCEEDINGS OF THE ROYAL SOCIETY B-BIOLOGICAL SCIENCES	2014	Acyrthosiphon pisum	Buchnera aphidicola
738	Mating Leads to a Decline in the Diversity of Symbiotic Microbiomes and Promiscuity Increased Pathogen Abundance in a Moth	Zhang, LY; Yu, H; Fu, DY; Xu, J; Yang, S; Ye, H	10.3389/fmicb.2022.878856	FRONTIERS IN MICROBIOLOGY	2022	Spodoptera frugiperda	bacterial communities
739	Mealybug β-proteobacterial endosymbionts contain γ-proteobacterial symbionts	von Dohlen, CD; Kohler, S; Alsop, ST; McManus, WR	10.1038/35086563	NATURE	2001	Planococcus citri	γ-Proteobacteria
740	Mealybugs nested endosymbiosis: going into the ‘matryoshka’ system in Planococcus citri in depth	López-Madrigal, S; Latorre, A; Porcar, M; Moya, A; Gil, R	10.1186/1471-2180-13-74	BMC Microbiology	2013	Planococcus citri	Candidatus Moranella endobia
741	Mechanical Egg Activation and Rearing of First Instar Larvae of Sirex noctilio (Hymenoptera: Siricidae)	van der Merwe, E; Slippers, B; Dittrich-Schröder, G	10.3390/insects14120931	Insects	2023	Sirex noctilio	Amylostereum areolatum
742	Metabolic Cost of a Nutritional Symbiont Manifests in Delayed Reproduction in a Grain Pest Beetle	Engl, T; Schmidt, THP; Kanyile, SN; Klebsch, D	10.3390/insects11100717	Insects	2020	Oryzaephilus surinamensis	Bacteroides
743	Metabolic Interplay between the Asian Citrus Psyllid and Its Profftella Symbiont: An Achilles' Heel of the Citrus Greening Insect Vector	Ramsey, JS; Johnson, RS; Hoki, JS; Kruse, A; Mahoney, J; Hilf, ME; Hunter, WB; Hall, DG; Schroeder, FC; MacCoss, MJ; Cilia, M	10.1371/journal.pone.0140826	PLOS ONE	2015	Diaphorina citri	Candidatus Profftella armatura
744	Metabolic phenomics of bacterium Pantoea sp. from larval gut of the diamondback moth, Plutella xylostella (Lepidoptera: Plutellidae)	Li, WH; Jin, DC; Li, FL; Cheng, Y; Jin, JX	10.1007/s13199-016-0453-4	SYMBIOSIS	2017	Plutella xylostella	Pantoea sp.
745	Metabolism, digestion, and horizontal transfer: potential roles and interaction of symbiotic bacteria in the ladybird beetle Novius pumilus and their prey Icerya aegyptiaca	Tang, XF; Sun, YF; Liang, YS; Yang, KY; Chen, PT; Li, HS; Huang, YH; Pang, H	10.1128/spectrum.02955-23	MICROBIOLOGY SPECTRUM	2024	Icerya aegyptiaca	Candidatus Walczuchella
746	Metagenomic Analysis of the Gut Microbiome of the Common Black Slug Arion ater in Search of Novel Lignocellulose Degrading Enzymes	Joynson, R; Pritchard, L; Osemwekha, E; Ferry, N	10.3389/fmicb.2017.02181	FRONTIERS IN MICROBIOLOGY	2017	Arion ater	bacterial communities
747	Metagenomic insights into metabolic capacities of the gut microbiota in a fungus-cultivating termite (Odontotermes yunnanensis)	Liu, N; Zhang, L; Zhou, HK; Zhang, ML; Yan, X; Wang, Q; Long, YH; Xie, L; Wang, SY; Huang, YP; Zhou, ZH	10.1371/journal.pone.0069184	PLOS ONE	2013	Odontotermes yunnanensis	gut bacteria
748	Metagenomic Sequencing of Diamondback Moth Gut Microbiome Unveils Key Holobiont Adaptations for Herbivory	Xia, XF; Gurr, GM; Vasseur, L; Zheng, DD; Zhong, HZ; Qin, BC; Lin, JH; Wang, Y; Song, FQ; Li, Y; Lin, HL; You, MS	10.3389/fmicb.2017.00663	FRONTIERS IN MICROBIOLOGY	2017	Plutella xylostella	Carnobacterium maltaromaticum
749	Metamicrobiomics in herbivore beetles of the genus Cryptocephalus (Chrysomelidae): toward the understanding of ecological determinants in insect symbiosis	Montagna, M; Gómez-Zurita, J; Giorgi, A; Epis, S; Lozzia, G; Bandi, C	10.1111/1744-7917.12143	INSECT SCIENCE	2015	Cryptocephalus marginellus	gut bacteria
750	Metamorphosis of a butterfly-associated bacterial community	Hammer, TJ; McMillan, WO; Fierer, N	10.1371/journal.pone.0086995	PLOS ONE	2014	Heliconius erato	bacteria
751	Metatranscriptomic Analysis of the Bacterial Symbiont Dactylopiibacterium carminicum from the Carmine Cochineal Dactylopius coccus (Hemiptera: Coccoidea: Dactylopiidae)	Bustamante-Brito, R; de León, AVP; Rosenblueth, M; Martínez-Romero, JC; Martínez-Romero, E	10.3390/life9010004	LIFE-BASEL	2019	Dactylopius coccus	Candidatus Dactylopiibacterium carminicum
752	Metatranscriptomic analysis of the gut microbiome of black soldier fly larvae reared on lignocellulose-rich fiber diets unveils key lignocellulolytic enzymes	Kariuki, EG; Kibet, C; Paredes, JC; Mboowa, G; Mwaura, O; Njogu, J; Masiga, D; Bugg, TDH; Tanga, CM	10.3389/fmicb.2023.1120224	FRONTIERS IN MICROBIOLOGY	2023	Hermetia illucens	gut bacteria
753	Metschnikowia ahupensis f.a., sp. nov., a new yeast species isolated from the gut of the wood- feeding termite Nasutitermes sp.	Tiwari, S; Lee, DK; Lachance, MA; Baghela, A	10.1099/ijsem.0.006012	INTERNATIONAL JOURNAL OF SYSTEMATIC AND EVOLUTIONARY MICROBIOLOGY	2023	Nasutitermes	Metschnikowia ahupensis f.a., sp. nov.
754	Microbes Associated With Black Soldier Fly (Diptera: Stratiomiidae) Degradation of Food Waste	Shelomi, M; Wu, MK; Chen, SM; Huang, JJ; Burke, CG	10.1093/ee/nvz164	ENVIRONMENTAL ENTOMOLOGY	2020	Hermetia illucens	gut bacteria
755	Microbial associates of the vine mealybug Planococcus ficus (Hemiptera: Pseudococcidae) under different rearing conditions	Iasur-Kruh, L; Taha-Salaime, L; Robinson, WE; Sharon, R; Droby, S; Perlman, SJ; Zchori-Fein, E	10.1007/s00248-014-0478-2	MICROBIAL ECOLOGY	2015	Planococcus ficus	Candidatus Moranella
756	Microbial Community Composition Reveals Spatial Variation and Distinctive Core Microbiome of the Weaver Ant Oecophylla smaragdina in Malaysia	Chua, KO; Song, SL; Yong, HS; See-Too, WS; Yin, WF; Chan, KG	10.1038/s41598-018-29159-2	SCIENTIFIC REPORTS	2018	Oecophylla smaragdina	Neokomagataea
757	Microbial Symbionts in Insects Influence Down-Regulation of Defense Genes in Maize	Barr, KL; Hearne, LB; Briesacher, S; Clark, TL; Davis, GE	10.1371/journal.pone.0011339	PLOS ONE	2010	Diabrotica virgifera virgifera	Wolbachia
758	Microbiome analyses of 12 psyllid species of the family Psyllidae identified various bacteria including Fukatsuia and Serratia symbiotica, known as secondary symbionts of aphids	Nakabachi, A; Inoue, H; Hirose, Y	10.1186/s12866-021-02429-2	BMC MICROBIOLOGY	2022	Psyllinae	bacterial communities
759	Microbiome Analysis of the Bamboo AphidMelanaphis bambusae Infected with the Aphid ObligatePathogen Conidiobolus obscurus (Entomophthoromycotina)	Yang, T; Wang, XJ; Zhou, X	10.3390/insects13111040	Insects	2022	Melanaphis bambusae	Acinetobacter
760	Microbiome and Biocatalytic Bacteria in Monkey Cup (Nepenthes Pitcher) Digestive Fluid	Chan, XY; Hong, KW; Yin, WF; Chan, KG	10.1038/srep20016	SCIENTIFIC REPORTS	2016	Cochliomyia hominivorax	microbiome
761	Microbiome assembly on Drosophila body surfaces benefits the flies to combat fungal infections	Hong, S; Sun, YL; Sun, DP; Wang, CS	10.1016/j.isci.2022.104408	iScience	2022	Drosophila melanogaster	Lactiplantibacillus plantarum
762	Microbiome Associated with the Mycangia of Female and Male Adults of the Ambrosia Beetle Platypus cylindrus Fab. (Coleoptera: Curculionidae)	Nones, S; Simoes, F; Trindade, CS; Matos, J; Sousa, E	10.3390/insects12100881	Insects	2021	Platypus cylindrus	Bacterial microbiome of Platypus cylindrus-Quercus suber interaction
763	Microbiome of the larvae of Spodoptera frugiperda (J.E. Smith) (Lepidoptera: Noctuidae) from maize plants	Ugwu, JA; Liu, MX; Sun, H; Asiegbu, FO	10.1111/jen.12821	Journal of Applied Entomology	2020	Spodoptera frugiperda	gut bacteria
764	Microbiome of the Queensland Fruit Fly through Metamorphosis	Majumder, R; Sutcliffe, B; Taylor, PW; Chapman, TA	10.3390/microorganisms8060795	MICROORGANISMS	2020	Bactrocera tryoni	bacterial communities
765	Microbiome of the wasp Vespula pensylvanica in native and invasive populations, and associations with Moku virus	Rothman, JA; Loope, KJ; McFrederick, QS; Rankin, EEW	10.1371/journal.pone.0255463	PLOS ONE	2021	Diaphorina citri	Wolbachia
766	Microbiome Structure of the Aphid Myzus persicae (Sulzer) Is Shaped by Different Solanaceae Plant Diets	He, BY; Chen, XY; Yang, H; Cernava, T	10.3389/fmicb.2021.667257	FRONTIERS IN MICROBIOLOGY	2021	Myzus persicae	Brevibacterium sediminis C1
767	Microbiome-assisted carrion preservation aids larval development in a burying beetle	Shukla, SP; Plata, C; Reichelt, M; Steiger, S; Heckel, DG; Kaltenpoth, M; Vilcinskas, A; Vogel, H	10.1073/pnas.1812808115	PROCEEDINGS OF THE NATIONAL ACADEMY OF SCIENCES OF THE UNITED STATES OF AMERICA	2018	Nicrophorus vespilloides	microbiome
768	Microbiomes, diet flexibility, and the spread of a beetle parasite of honey bees	Huang, Q; Han, WS; Posada-Florez, F; Evans, JD	10.3389/fmicb.2024.1387248	FRONTIERS IN MICROBIOLOGY	2024	Aethina tumida	gut bacteria
769	Microbiota of edible Liometopum apiculatum ant larvae reveals potential functions related to their nutritional value	González-Escobar, JL; Grajales-Lagunes, A; Smolinski, A; Chagolla-López, A; De Léon-Rodríguez, A; de la Rosa, APB	10.1016/j.foodres.2018.04.049	FOOD RESEARCH INTERNATIONAL	2018	Liometopum apiculatum	Bacillus sp.
770	Microbiota of pest insect Nezara viridula mediate detoxification and plant defense repression	Coolen, S; Molen, MARV; Kwakernaak, I; van Pelt, JA; Postma, JL; van Alen, T; Jansen, RS; Welte, CU	10.1093/ismejo/wrae097	The ISME Journal	2024	Nezara viridula	Pantoea sp. Nvir
771	Microbiota-Mediated Modulation of Organophosphate Insecticide Toxicity by Species-Dependent Interactions with Lactobacilli in a Drosophila melanogaster Insect Model	Daisley, BA; Trinder, M; McDowell, TW; Collins, SL; Sumarah, MW; Reid, G	10.1128/AEM.02820-17	APPLIED AND ENVIRONMENTAL MICROBIOLOGY	2018	Drosophila melanogaster	Acetobacter indonesiensis
772	Midgut Bacterial Diversity of Wild Populations of Phlebotomus (P.) papatasi, the Vector of Zoonotic Cutaneous Leishmaniasis (ZCL) in Turkey	Karakus, M; Karabey, B; Kalkan, SO; Özdemir, G; Oguz, G; Kasap, OE; Alten, B; Töz, S; Özbel, Y	10.1038/s41598-017-13948-2	SCIENTIFIC REPORTS	2017	Phlebotomus papatasi	Bacillus cereus
773	Midgut microbiota and host immunocompetence underlie Bacillus thuringiensis killing mechanism	Caccia, S; Di Lelio, I; La Storia, A; Marinelli, A; Varricchio, P; Franzetti, E; Banyuls, N; Tettamanti, G; Casartelli, M; Giordana, B; Ferré, J; Gigliotti, S; Ercolini, D; Pennacchio, F	10.1073/pnas.1521741113	Proceedings of the National Academy of Sciences	2016	Spodoptera littoralis	Bacillus thuringiensis
774	Midgut microbiota diversity of potato tuber moth associated with potato tissue consumed	Zheng, YQ; Xiao, GL; Zhou, WW; Gao, YL; Li, ZY; Du, GZ; Chen, B	10.1186/s12866-020-01740-8	BMC MICROBIOLOGY	2020	Phthorimaea operculella	gut bacteria
775	Modeling the pest-pathogen threats in a warming world for the red turpentine beetle (Dendroctonus valens) and its symbiotic fungus (Leptographium procerum)	Zhou, YT; Guo, SW; Wang, T; Zong, SX; Ge, XZ	10.1002/ps.8046	PEST MANAGEMENT SCIENCE	2024	Dendroctonus valens	Leptographium procerum
776	Modulation of plant cytokinin levels in the Wolbachia-free leaf-mining species Phyllonorycter mespilella	Zhang, H; Dubreuil, G; Faivre, N; Dobrev, P; Kaiser, W; Huguet, E; Vankova, R; Giron, D	10.1111/eea.12681	ENTOMOLOGIA EXPERIMENTALIS ET APPLICATA	2018	Phyllonorycter mespilella	Wolbachia
777	Molecular analysis of the fungal microbiome associated with the olive fruit fly Bactrocera oleae	Malacrinò, A; Schena, L; Campolo, O; Laudani, F; Palmeri, V	10.1016/j.funeco.2015.08.006	FUNGAL ECOLOGY	2015	Bactrocera oleae	Cladosporium
778	Molecular characterization and localization of the obligate endosymbiotic bacterium in the birch catkin bug Kleidocerys resedae (Heteroptera: Lygaeidae, Ischnorhynchinae)	Küchler, SM; Dettner, K; Kehl, S	10.1111/j.1574-6941.2010.00890.x	FEMS MICROBIOLOGY ECOLOGY	2010	Kleidocerys resedae	Candidatus Kleidoceria schneideri
779	Molecular detection and phylogenetic analyses of Wolbachia in natural populations of nine galling Aphid species	Ren, WB; Wei, HY; Yang, Y; Shao, SX; Wu, HX; Chen, XM; Yang, ZX	10.1038/s41598-020-68925-z	SCIENTIFIC REPORTS	2020	Kaburagia rhusicola	Wolbachia
780	Molecular detection of reproductive symbionts and parthenogenesis experiments in Tuta absoluta from Argentina: facing potential for sustainable and specific pest control strategies	Cagnotti, C; Conte, C; Kramar, J; Lanzavecchia, S; López, S	10.1111/eea.13329	ENTOMOLOGIA EXPERIMENTALIS ET APPLICATA	2023	Tuta absoluta	Wolbachia
781	Molecular evidence and phylogenetic affiliations of Wolbachia in cockroaches	Vaishampayan, Parag A.; Dhotre, Dhiraj P.; Gupta, Rakeshkumar P.; Lalwani, Pritesh; Ghate, Hemant; Patole, Milind S.; Shouche, Yogesh S.	10.1016/j.ympev.2007.01.003	Molecular Phylogenetics and Evolution	2007	Supella longipalpa	Wolbachia
782	Molecular identification and detection of Rickettsia endosymbiont in the green leafhopper: Cicadella viridis (Hemiptera: Cicadellidae)	Lian, QX; Liu, JF; Yang, MF; Han, C	10.1016/j.aspen.2016.05.010	JOURNAL OF ASIA-PACIFIC ENTOMOLOGY	2016	Cicadella viridis	Rickettsia belli
783	Molecular identification of cultivable bacteria in the gut of adult Bactrocera tau (Walker) and their trapping effect	Luo, MJ; Zhang, HH; Du, YG; Idrees, A; He, LY; Chen, JH; Ji, QE	10.1002/ps.5074	PEST MANAGEMENT SCIENCE	2018	Bactrocera tau	Cedecea lapagei
784	Molecular identification of the secondary endosymbiont Hamiltonella defensa in the rose-grain aphid Metopolophium dirhodum	Marta C Telesnicki, Claudio M Ghersa, María A Martínez-Ghersa, Joel D Arneodo	None	REVISTA ARGENTINA DE MICROBIOLOGIA	2012	Anopheles barbirostris	Bacillus sp.
785	Molecular mechanism and functional significance of acid generation in the Drosophila midgut	Overend, G; Luo, Y; Henderson, L; Douglas, AE; Davies, SA; Dow, JAT	10.1038/srep27242	SCIENTIFIC REPORTS	2016	Drosophila melanogaster	Acetobacter
786	Molecular mechanism of Enterococcus faecalis-induced phosphine sensitivity in Tribolium castaneum (Coleoptera: Tenebrionidae)	Wang, ZY; Hu, HS; Chang, ZZ; Zhang, S; Lu, YJ	10.1093/jee/toad171	JOURNAL OF ECONOMIC ENTOMOLOGY	2023	Tribolium castaneum	Enterococcus faecalis
787	Molecular phylogeny of the genus Dactylopius (Hemiptera: Dactylopiidae) and identification of the symbiotic bacteria	Ramírez-Puebla, ST; Rosenblueth, M; Chávez-Moreno, CK; de Lyra, MCCP; Tecante, A; Martínez-Romero, E	10.1603/EN10037	ENVIRONMENTAL ENTOMOLOGY	2010	Dactylopius coccus	Candidatus Dactylopiibacterium carminicum
788	Monitoring insecticide resistance and endosymbiont composition in greenhouse populations of Bemisia tabaci (Gennadius) (Hemiptera: Aleyrodidae) from Mersin, Turkey	Mohammed, MA; Karaca, MM; Döker, I; Karut, K	10.1007/s12600-020-00812-9	PHYTOPARASITICA	2020	Bemisia tabaci	Rickettsia
789	Monocot diet sources drive diversity of gut bacterial communities in Spodoptera frugiperda (Lepidoptera: Noctuidae) larvae	Ugwu, JA; Wenzi, R; Asiegbu, FO	10.1111/jen.13022	JOURNAL OF APPLIED ENTOMOLOGY	2022	Spodoptera frugiperda	gut bacteria
790	Monophagous olive moth and its bacterial microbiota: unveiling the holobiont towards pest management	Nobre, T	10.1080/09583157.2020.1842327	BIOCONTROL SCIENCE AND TECHNOLOGY	2021	Prays oleae	Acetinobacter
791	Morganella morganii bacteria produces phenol as the sex pheromone of the New Zealand grass grub from tyrosine in the colleterial gland	Marshall, DG; Jackson, TA; Unelius, CR; Wee, SL; Young, SD; Townsend, RJ; Suckling, DM	10.1007/s00114-016-1380-1	SCIENCE OF NATURE	2016	Costelytra zealandica	Morganella morganii
792	Morphogenesis and development of midgut symbiotic organ of the stinkbug Plautia stali (Hemiptera: Pentatomidae)	Oishi, S; Moriyama, M; Koga, R; Fukatsu, T	10.1186/s40851-019-0134-2	ZOOLOGICAL LETTERS	2019	Plautia stali	Pantoea
793	Morphological differences of symbiotic fungi Smittium culisetae (Harpellales: Legeriomycetaceae) in different Dipteran hosts	Vojvodic, S; McCreadie, JW	10.1016/j.mycres.2009.05.004	MYCOLOGICAL RESEARCH	2009	Simulium vittatum	Smittium culisetae
794	Mosquito C-type lectins maintain gut microbiome homeostasis	Pang, XJ; Xiao, XP; Liu, Y; Zhang, RD; Liu, JY; Liu, QY; Wang, PH; Cheng, G	10.1038/NMICROBIOL.2016.23	NATURE MICROBIOLOGY	2016	Aedes aegypti	Achromobacter
795	Mosquitoes rely on their gut microbiota for development	Coon, KL; Vogel, KJ; Brown, MR; Strand, MR	10.1111/mec.12771	MOLECULAR ECOLOGY	2014	Aedes aegypti	Acinetobacter sp. KCNone61-AaNBF
796	Mountain pine beetles colonizing historical and naive host trees are associated with a bacterial community highly enriched in genes contributing to terpene metabolism.	Adams, AS; Aylward, FO; Adams, SM; Erbilgin, N; Aukema, BH; Currie, CR; Suen, G; Raffa, KF	10.1128/aem.00068-13	Applied and Environmental Microbiology	2013	Multiple species	gut bacteria
797	Multi-Omic Analysis of Symbiotic Bacteria Associated With Aedes aegypti Breeding Sites	Mosquera, KD; Villegas, LEM; Pidot, SJ; Sharif, C; Klimpel, S; Stinear, TP; Moreira, LA; Tobias, NJ; Lorenzo, MG	10.3389/fmicb.2021.703711	FRONTIERS IN MICROBIOLOGY	2021	Aedes aegypti	Klebsiella sp. MC1F
798	Multiple concurrent and convergent stages of genome reduction in bacterial symbionts across a stink bug family	Otero-Bravo, A; Sabree, ZL	10.1038/s41598-021-86574-8	SCIENTIFIC REPORTS	2021	Pentatomomorpha	Erwinia
799	Multiple lineages of Streptomyces produce antimicrobials within passalid beetle galleries across eastern North America	Pessotti, RD; Hansen, BL; Reaso, JN; Ceja-Navarro, JA; El-Hifnawi, L; Brodie, EL; Traxler, MF	10.7554/eLife.65091	eLife	2021	Odontotaenius disjunctus	Streptomyces
800	Mutualism between the desert locust Schistocerca gregaria and its gut microbiota	Dillon, Rod; Charnley, Keith	10.1016/s0923-2508(02)01361-x	Research in Microbiology	2002	Schistocerca gregaria	Pantoea agglomerans
801	Mutualism promotes insect fitness by fungal nutrient compensation and facilitates fungus propagation by mediating insect oviposition preference	Gu, Feng; Ai, Shupei; Chen, Yaoyao; Jin, Sha; Xie, Xin; Zhang, Tong; Zhong, Guohua; Yi, Xin	10.1038/s41396-022-01237-4	The ISME journal	2022	Bactrocera dorsalis	Penicillium
802	Mutualistic ants as an indirect defence against leaf pathogens	González-Teuber, M; Kaltenpoth, M; Boland, W	10.1111/nph.12664	NEW PHYTOLOGIST	2014	Formica exsecta	Burkholderia
803	Mutualist-Provisioned Resources Impact Vector Competency	Rio, RVM; Jozwick, AKS; Savage, AF; Sabet, A; Vigneron, A; Wu, YN; Aksoy, S; Weiss, BL	10.1128/mbio.00018-19	MBIO	2019	Glossina	Wigglesworthia
804	Mycangial fungus benefits the development of a leaf-rolling weevil, Euops chinesis	Li, XQ; Guo, WF; Ding, JQ	10.1016/j.jinsphys.2012.03.011	JOURNAL OF INSECT PHYSIOLOGY	2012	Euops chinensis	Penicillium herquei
805	Naphthoquinone Metabolites Produced by Monacrosporium ambrosium, the Ectosymbiotic Fungus of Tea Shot-Hole Borer, Euwallacea fornicatus, in Stems of Tea, Camellia sinensis	Kehelpannala, C; Kumar, NS; Jayasinghe, L; Araya, H; Fujimoto, Y	10.1007/s10886-017-0913-1	JOURNAL OF CHEMICAL ECOLOGY	2018	Euwallacea fornicatus	Monacrosporium ambrosium
806	Nardonella endosymbionts of Japanese pest and non-pest weevils (Coleoptera: Curculionidae)	Hosokawa, T; Koga, R; Tanaka, K; Moriyama, M; Anbutsu, H; Fukatsu, T	10.1007/s13355-015-0326-y	APPLIED ENTOMOLOGY AND ZOOLOGY	2015	Odoiporus longicollis	Nardonella
807	Natural Occurrence of Secondary Bacterial Symbionts in Aphids from Tunisia, with a Focus on Genus Hyalopterus	Zouari, S; Ben Halima, MK; Reyes-Prieto, M; Latorre, A; Gil, R	10.1093/ee/nvy005	ENVIRONMENTAL ENTOMOLOGY	2018	Oreina cacaliae	Wolbachia ST375
808	Neonicotinoid-induced pathogen susceptibility is mitigated by Lactobacillus plantarum immune stimulation in a Drosophila melanogaster model	Daisley, BA; Trinder, M; McDowell, TW; Welle, H; Dube, JS; Ali, SN; Leong, HS; Sumarah, MW; Reid, G	10.1038/s41598-017-02806-w	SCIENTIFIC REPORTS	2017	Drosophila melanogaster	Lactobacillus plantarum
809	New bacterium symbiont in the bacteriome of the leafhopper Yamatotettix flavovittatus Matsumura	Wangkeeree, J; Tewaruxsa, P; Hanboonsong, Y	10.1016/j.aspen.2019.06.015	JOURNAL OF ASIA-PACIFIC ENTOMOLOGY	2019	Yamatotettix flavovittatus	Candidatus Yamatotia cicadellidicola
810	New clues about the evolutionary history of metabolic losses in bacterial endosymbionts, provided by the genome of Buchnera aphidicola from the aphid Cinara tujafilina	Lamelas, A; Gosalbes, MJ; Moya, A; Latorre, A	10.1128/AEM.00141-11	APPLIED AND ENVIRONMENTAL MICROBIOLOGY	2011	Cinara tujafilina	Buchnera aphidicola
811	New Wolbachia pipientis Genotype Increasing Heat Stress Resistance of Drosophila melanogaster Host Is Characterized by a Large Chromosomal Inversion	Korenskaia, AE; Shishkina, OD; Klimenko, AI; Andreenkova, OV; Bobrovskikh, MA; Shatskaya, NV; Vasiliev, GV; Gruntenko, NE	10.3390/ijms232416212	INTERNATIONAL JOURNAL OF MOLECULAR SCIENCES	2022	Drosophila melanogaster	Wolbachia pipientis
812	Nitrogen Fixation and Diazotrophic Community in Plastic-Eating Mealworms Tenebrio molitor L	Yang, Y; Hu, L; Li, XX; Wang, JL; Jin, GS	10.1007/s00248-021-01930-5	MICROBIAL ECOLOGY	2023	Tenebrio molitor	Klebsiella
813	Nitrogen recycling and nutritional provisioning by Blattabacterium, the cockroach endosymbiont	Sabree, ZL; Kambhampati, S; Moran, NA	10.1073/pnas.0907504106	Proceedings of the National Academy of Sciences	2009	Periplaneta americana	Blattabacterium str. BPLAN
814	North African Endemism: A New Species of Black Fly (Diptera: Simuliidae) from the Djurdjura Mountains of Algeria	Adler, PH; Haouchine, S; Belqat, B; Lounaci, A	10.3390/insects15030150	Insects	2024	Prosimulium fungiforme	Harpella melusinae
815	North American Fireflies Host Low Bacterial Diversity	Green, EA; Smedley, SR; Klassen, JL	10.1007/s00248-021-01718-7	MICROBIAL ECOLOGY	2021	Ellychnia corrusca	gut bacteria
816	Novel Fusarium mutualists of two Euwallacea species infesting Acacia crassicarpa in Indonesia	Lynn, KMT; Wingfield, MJ; Durán, A; Oliveira, LSS; de Beer, ZW; Barnes, I	10.1080/00275514.2021.1875708	MYCOLOGIA	2021	Euwallacea fornicatus	Fusarium akasia
817	Nutrient provisioning facilitates homeostasis between tsetse fly (Diptera: Glossinidae) symbionts	Snyder, AK; Deberry, JW; Runyen-Janecky, L; Rio, RVM	10.1098/rspb.2010.0364	PROCEEDINGS OF THE ROYAL SOCIETY B-BIOLOGICAL SCIENCES	2010	Glossina morsitans	Sodalis glossinidius
818	Nutrient supplementation by genome-eroded Burkholderia symbionts of scale insects	Michalik, A; Bauer, E; Szklarzewicz, T; Kaltenpoth, M	10.1038/s41396-023-01528-4	The ISME Journal	2023	Acanthococcus aceris	Burkholderia
819	Nutritional Relationship between Bemisia tabaci and Its Primary Endosymbiont, Portiera aleyrodidarum, during Host Plant Acclimation	Hu, FY; Tsai, CW	10.3390/insects11080498	Insects	2020	Bemisia tabaci	Portiera aleyrodidarum
820	Nutritional symbionts enhance structural defence against predation and fungal infection in a grain pest beetle	Kanyile, SN; Engl, T; Kaltenpoth, M	10.1242/jeb.243593	JOURNAL OF EXPERIMENTAL BIOLOGY	2022	Oryzaephilus surinamensis	Candidatus Shikimatogenerans silvanidophilus
821	Nutritional upgrading for omnivorous carpenter ants by the endosymbiont Blochmannia	Feldhaar, Heike; Straka, Josef; Krischke, Markus; Berthold, Kristina; Stoll, Sascha; Mueller, Martin J.; Gross, Roy	10.1186/1741-7007-5-48	BMC biology	2007	Camponotus	Blochmannia floridanus
822	Obligate bacterial endosymbionts limit thermal tolerance of insect host species	Zhang, B; Leonard, SP; Li, YY; Moran, NA	10.1073/pnas.1915307116	PROCEEDINGS OF THE NATIONAL ACADEMY OF SCIENCES OF THE UNITED STATES OF AMERICA	2019	Aphis gossypii	Buchnera aphidicola
823	Obligate gut symbiotic association in the sloe bug Dolycoris baccarum (Hemiptera: Pentatomidae)	Itoh, H; Matsuura, Y; Hosokawa, T; Fukatsu, T; Kikuchi, Y	10.1007/s13355-016-0453-0	APPLIED ENTOMOLOGY AND ZOOLOGY	2017	Dolycoris baccarum	Pantoea
824	Obligate symbiont involved in pest status of host insect	Hosokawa, T; Kikuchi, Y; Shimada, M; Fukatsu, T	10.1098/rspb.2007.0620	PROCEEDINGS OF THE ROYAL SOCIETY B-BIOLOGICAL SCIENCES	2007	Megacopta punctatissima	Candidatus Ishikawella capsulata
825	Oecophyllibacter saccharovorans gen. nov. sp. nov., a bacterial symbiont of the weaver ant Oecophylla smaragdina	Chua, KO; See-Too, WS; Tan, JY; Song, SL; Yong, HS; Yin, WF; Chan, KG	10.1007/s12275-020-0325-8	JOURNAL OF MICROBIOLOGY	2020	Oecophylla smaragdina	Oecophyllibacter saccharovorans
826	Olfactory attraction of Drosophila suzukii by symbiotic acetic acid bacteria	Mazzetto, F; Gonella, E; Crotti, E; Vacchini, V; Syrpas, M; Pontini, M; Mangelinckx, S; Daffonchio, D; Alma, A	10.1007/s10340-016-0754-7	JOURNAL OF PEST SCIENCE	2016	Drosophila suzukii	Gluconobacter
827	Olfactory Cues from Pathogenic Fungus Affect the Direction of Motion of Termites, Coptotermes formosanus	Yanagawa, Aya; Imai, Tomoya; Akino, Toshiharu; Toh, Yoshihiro; Yoshimura, Tsuyoshi	10.1007/s10886-015-0649-8	Journal of Chemical Ecology	2015	Coptotermes formosanus	Isaria fumosorosea K3
828	Olive fruit fly and its obligate symbiont Candidatus Erwinia dacicola: Two new symbiont haplotypes in the Mediterranean basin	Nobre, T	10.1371/journal.pone.0256284	PLOS ONE	2021	Bactrocera oleae	Candidatus Erwinia dacicola
829	Olive Fruit Fly Symbiont Population: Impact of Metamorphosis	Campos, C; Gomes, L; Rei, FT; Nobre, T	10.3389/fmicb.2022.868458	FRONTIERS IN MICROBIOLOGY	2022	Bactrocera oleae	gut bacteria
830	Olive Fruit Fly, Bactrocera oleae (Diptera: Tephritidae), Attraction to Volatile Compounds Produced by Host and Insect-Associated Yeast Strains	Vitanović, Elda; Aldrich, Jeffrey R.; Boundy-Mills, Kyria; Čagalj, Marin; Ebeler, Susan E.; Burrack, Hannah; Zalom, Frank G.	10.1093/jee/toz341	Journal of Economic Entomology	2020	Bactrocera oleae	Kuraishia capsulata
831	Ontogeny, species identity, and environment dominate microbiome dynamics in wild populations of kissing bugs (Triatominae)	Brown, JJ; Rodríguez-Ruano, SM; Poosakkannu, A; Batani, G; Schmidt, JO; Roachell, W; Zima, J; Hypsa, V; Nováková, E	10.1186/s40168-020-00921-x	MICROBIOME	2020	Triatominae sp.	gut bacteria
832	Oogenesis in the date stone beetle, Coccotrypes dactyliperda, depends on symbiotic bacteria	Zchori-Fein, E; Borad, C; Harari, AR	10.1111/j.1365-3032.2006.00504.x	PHYSIOLOGICAL ENTOMOLOGY	2006	Coccotrypes dactyliperda	Rickettsia
833	Optimization and characterization of extracellular cellulase produced by Bacillus pumilus MGB05 isolated from midgut of muga silkworm (Antheraea assamensis Helfer)	Bhuyan, Pinky Moni; Sandilya, Sosanka Protim; Nath, Pranab Kumar; Gandotra, Sakshi; Subramanian, Sabtharishi; Kardong, Devid; Gogoi, Dip Kumar	10.1016/j.aspen.2018.08.004	Journal of Asia-Pacific Entomology	2018	Antheraea assamensis	Bacillus pumilus MGBNone5
834	Ovary structure and symbiotic associates of a ground mealybug, Rhizoecus albidus (Hemiptera, Coccomorpha: Rhizoecidae) and their phylogenetic implications	Szklarzewicz, T; Kalandyk-Kolodziejczyk, M; Michalik, A	10.1111/joa.13712	JOURNAL OF ANATOMY	2022	Rhizoecus albidus	Candidatus Spencerbrownia rhizoecinicola
835	Oviposition substrate location by the invasive woodwasp Sirex noctilio: the combined effect of chemical cues emitted by its obligate symbiont Amylostereum areolatum and different host-tree species	Masagué, S; Fernández, PC; Devescovi, F; Segura, DF; De La Vega, GJ; Corley, JC; Villacide, JM; Martínez, AS	10.1002/ps.7596	PEST MANAGEMENT SCIENCE	2023	Sirex noctilio	Amylostereum areolatum
836	Pantoea agglomerans-associated bacteria in grape phylloxera (Daktulosphaira vitifoliae, Fitch)	Vorwerk, S; Martinez-Torres, D; Forneck, A	10.1111/j.1461-9563.2006.000319.x	AGRICULTURAL AND FOREST ENTOMOLOGY	2007	Daktulosphaira vitifoliae	Pantoea agglomerans
837	Pantoea Bacteria Isolated from Three Thrips (Frankliniella occidentalis, Frankliniella intonsa, and Thrips tabaci) in Korea and Their Symbiotic Roles in Host Insect Development	Jin, G; Kim, Y	10.4014/jmb.2301.01018	JOURNAL OF MICROBIOLOGY AND BIOTECHNOLOGY	2023	Frankliniella occidentalis	Pantoea agglomerans
838	Pantoea bathycoeliae sp. nov and Sodalis sp. are core gut microbiome symbionts of the two-spotted stink bug	Fourie, A; Venter, SN; Slippers, B; Fourie, G	10.3389/fmicb.2023.1284397	FRONTIERS IN MICROBIOLOGY	2023	Bathycoelia distincta	Candidatus Pantoea bathycoeliae
839	Paraburkholderia largidicola sp. nov., a gut symbiont of the bordered plant bug Physopelta gutta	Yashima, R; Terata, Y; Sakamoto, K; Watanabe, M; Takeshita, K	10.1099/ijsem.0.006411	INTERNATIONAL JOURNAL OF SYSTEMATIC AND EVOLUTIONARY MICROBIOLOGY	2024	Physopelta gutta	Paraburkholderia largidicola
840	Parallel genomic evolution and metabolic interdependence in an ancient symbiosis	McCutcheon, JP; Moran, NA	10.1073/pnas.0708855104	PROCEEDINGS OF THE NATIONAL ACADEMY OF SCIENCES OF THE UNITED STATES OF AMERICA	2007	Homalodisca vitripennis	Candidatus Sulcia muelleri GWSS
841	Parallel Sequencing of Wolbachia wCer2 from Donor and Novel Hosts Reveals Multiple Incompatibility Factors and Genome Stability after Host Transfers	Morrow, JL; Schneider, DI; Klasson, L; Janitz, C; Miller, WJ; Riegler, M	10.1093/gbe/evaa050	GENOME BIOLOGY AND EVOLUTION	2020	Rhagoletis cerasi	Wolbachia
842	Parallel Sequencing of Wolbachia wCer3 from Donor and Novel Hosts Reveals Multiple Incompatibility Factors and Genome Stability after Host Transfers	Bracewell, Ryan; Bachtrog, Doris	10.1093/gbe/evaa051	Genome Biology and Evolution	2020	Drosophila simulans	Wolbachia pipientis
843	Parasite reliance on its host gut microbiota for nutrition and survival	Zhou, SC; Lu, YQ; Chen, JN; Pan, ZQ; Pang, L; Wang, Y; Zhang, QC; Strand, MR; Chen, XX; Huang, JH	10.1038/s41396-022-01301-z	ISME JOURNAL	2022	Drosophila melanogaster	gut bacteria
844	Parasites modulate the gut-microbiome in insects: A proof-of-concept study	Fredensborg, BL; Kálvalío, IFI; Johannesen, TB; Stensvold, CR; Nielsen, HV; Kapel, CMO	10.1371/journal.pone.0227561	PLOS ONE	2020	Lasioderma serricorne	gut bacteria
845	Parasitic inhibition of cell death facilitates symbiosis	Pannebakker, BA; Loppin, B; Elemans, CPH; Humblot, L; Vavre, F	10.1073/pnas.0607845104	PROCEEDINGS OF THE NATIONAL ACADEMY OF SCIENCES OF THE UNITED STATES OF AMERICA	2007	Asobara tabida	Wolbachia
846	Parasitization of Aphis gossypii Glover by Binodoxys communis Gahan Causes Shifts in the Ovarian Bacterial Microbiota	Li, JM; An, Z; Luo, JY; Zhu, XZ; Wang, L; Zhang, KX; Li, DY; Ji, JC; Niu, L; Gao, XK; Cui, JJ	10.3390/insects14040314	Insects	2023	Aphis gossypii	Achromobacter
847	Partner associations across sympatric broad-headed bug species and their environmentally acquired bacterial symbionts	Garcia, JR; Laughton, AM; Malik, Z; Parker, BJ; Trincot, C; Chiang, SSL; Chung, E; Gerardo, NM	10.1111/mec.12655	MOLECULAR ECOLOGY	2014	Pyrrhocoris apterus	Burkholderia
848	Pecan secondary metabolites influenced the population of Zeuzera coffeae by affecting the structure and function of the larval gut microbiota	Wang, J; Zhang, SK; Kong, JQ; Chang, J	10.3389/fmicb.2024.1379488	FRONTIERS IN MICROBIOLOGY	2024	Zeuzera coffeae	gut bacteria
849	Persistence of the ground beetle (Coleoptera: Carabidae) microbiome to diet manipulation	Silver, A; Perez, S; Gee, M; Xu, B; Garg, S; Will, K; Gill, A	10.1371/journal.pone.0241529	PLOS ONE	2021	Carabidae	bacteria
850	Pervasive Endosymbiont Arsenophonus Plays a Key Role in the Transmission of Cotton Leaf Curl Virus Vectored by Asia II-1 Genetic Group of Bemisia tabaci	Kaur, R; Singh, S; Joshi, N	10.1093/ee/nvac024	ENVIRONMENTAL ENTOMOLOGY	2022	Bemisia tabaci	Arsenophonus
851	Phage loss and the breakdown of a defensive symbiosis in aphids	Weldon, SR; Strand, MR; Oliver, KM	10.1098/rspb.2012.2103	PROCEEDINGS OF THE ROYAL SOCIETY B-BIOLOGICAL SCIENCES	2013	Acyrthosiphon pisum	Candidatus Hamiltonella defensa
852	Phylogenetic analyses of antibiotic-producing Streptomyces sp. isolates obtained from the stingless-bee Tetragonisca angustula (Apidae: Meliponini)	Cambronero-Heinrichs, JC; Matarrita-Carranza, B; Murillo-Cruz, C; Araya-Valverde, E; Chavarría, M; Pinto-Tomás, AA	10.1099/mic.0.000754	MICROBIOLOGY-SGM	2019	Tetragonisca angustula	Streptomyces sp.
853	Phylogenetic status of a fecundity-enhancing Wolbachia that does not induce thelytoky in Trichogramma	Vavre, F; Girin, C; Boulétreau, M	10.1046/j.1365-2583.1999.810067.x	INSECT MOLECULAR BIOLOGY	1999	Trichogramma bourarachae	Wolbachia
854	Phylogenomics Reveals that Asaia Symbionts from Insects Underwent Convergent Genome Reduction, Preserving an Insecticide-Degrading Gene	Comandatore, F; Damiani, C; Cappelli, A; Ribolla, PEM; Gasperi, G; Gradoni, F; Capelli, G; Piazza, A; Montarsi, F; Mancini, MV; Rossi, P; Ricci, I; Bandi, C; Favia, G	10.1128/mbio.00106-21	MBIO	2021	Ceratitis capitata	Asaia
855	Phylogeography of Diaphorina citri (Hemiptera: Liviidae) and its primary endosymbiont, ‘Candidatus Carsonella ruddii’: an evolutionary approach to host–endosymbiont interaction	Wang, YJ; Lu, JM; Beattie, GAC; Islam, MR; Om, N; Dao, HT; Nguyen, LV; Zaka, SM; Guo, J; Tian, MY; Deng, XL; Tan, SY; Holford, P; He, YR; Cen, YJ	10.1002/ps.4917	Pest Management Science	2018	Diaphorina citri	Candidatus Carsonella ruddii
856	Pichia anomala, a new species of yeast-like endosymbionts and its variation in small brown planthopper (Laodelphax striatellus)	Cao, W; Ma, Z; Chen, YH; Yu, XP	10.1016/j.jbiosc.2014.11.007	JOURNAL OF BIOSCIENCE AND BIOENGINEERING	2015	Laodelphax striatellus	Pichia anomala
857	Pine Engravers Carry Bacterial Communities Whose Members Reduce Concentrations of Host Monoterpenes With Variable Degrees of Redundancy, Specificity, and Capability	Howe, M; Keefover-Ring, K; Raffa, KF	10.1093/ee/nvy032	ENVIRONMENTAL ENTOMOLOGY	2018	Ips pini	Enterobacter spp.
858	Plant defenses interact with insect enteric bacteria by initiating a leaky gut syndrome	Mason, CJ; Ray, S; Shikano, I; Peiffer, M; Jones, AG; Luthe, DS; Hoover, K; Felton, GW	10.1073/pnas.1908748116	PROCEEDINGS OF THE NATIONAL ACADEMY OF SCIENCES OF THE UNITED STATES OF AMERICA	2019	Spodoptera frugiperda	Enterobacter sp. FAW4-1
859	Plant green-island phenotype induced by leaf-miners is mediated by bacterial symbionts	Kaiser, W; Huguet, E; Casas, J; Commin, C; Giron, D	10.1098/rspb.2010.0214	PROCEEDINGS OF THE ROYAL SOCIETY B-BIOLOGICAL SCIENCES	2010	Phyllonorycter blancardella	Wolbachia
860	Plant-associated bacteria degrade defense chemicals and reduce their adverse effects on an insect defoliator	Mason, CJ; Couture, JJ; Raffa, KF	10.1007/s00442-014-2950-6	OECOLOGIA	2014	Lymantria dispar	Acinetobacter
861	Plant-Mediated Horizontal Transmission of Asaia Between White-Backed Planthoppers, Sogatella furcifera	Li, F; Hua, HX; Han, YQ; Hou, ML	10.3389/fmicb.2020.593485	FRONTIERS IN MICROBIOLOGY	2020	Sogatella furcifera	Asaia
862	Plant-mediated horizontal transmission of Wolbachia between whiteflies	Li, SJ; Ahmed, MZ; Lv, N; Shi, PQ; Wang, XM; Huang, JL; Qiu, BL	10.1038/ismej.2016.164	ISME JOURNAL	2017	Bemisia tabaci	Wolbachia
863	Plastics shape the black soldier fly larvae gut microbiome and select for biodegrading functions	De Filippis, F; Bonelli, M; Bruno, D; Sequino, G; Montali, A; Reguzzoni, M; Pasolli, E; Savy, D; Cangemi, S; Cozzolino, V; Tettamanti, G; Ercolini, D; Casartelli, M; Caccia, S	10.1186/s40168-023-01649-0	MICROBIOME	2023	Hermetia illucens	gut bacteria
864	Pleiotropic Impact of Endosymbiont Load and Co-Occurrence in the Maize Weevil Sitophilus zeamais	Carvalho, GA; Vieira, JL; Haro, MM; Correa, AS; Ribon, AOB; de Oliveira, LO; Guedes, RNC	10.1371/journal.pone.0111396	PLOS ONE	2014	Sitophilus zeamais	Candidatus Sodalis pierantonius str. SZPE
865	Ploidy dynamics in aphid host cells harboring bacterial symbionts	Nozaki, T; Shigenobu, S	10.1038/s41598-022-12836-8	SCIENTIFIC REPORTS	2022	Acyrthosiphon pisum	Buchnera aphidicola
866	Polyurethane biodegradation by Serratia sp. HY-72 isolated from the intestine of the Asian mantis Hierodula patellifera	Kim, JH; Choi, SH; Park, MG; Park, DH; Son, KH; Park, HY	10.3389/fmicb.2022.1005415	FRONTIERS IN MICROBIOLOGY	2022	Hierodula patellifera	Serratia sp. HY-72
867	Polyvinyl chloride degradation by a bacterium isolated from the gut of insect larvae	Zhang, Zhe; Peng, Haoran; Yang, Dongchen; Zhang, Guoqing; Zhang, Jinlin; Ju, Feng	10.1038/s41467-022-32903-y	Nature Communications	2022	Spodoptera frugiperda	Klebsiella sp. EMBL-1
868	Population divergence in pheromone communication for mate choice of Tribolium castaneum and its association with gut bacteria	Wang, ZY; Zhao, YR; Wang, Y; Lu, YJ	10.1007/s10340-023-01632-6	JOURNAL OF PEST SCIENCE	2024	Tribolium castaneum	Citrobacter freundii
869	Population dynamics of defensive symbionts in aphids	Oliver, KM; Campos, J; Moran, NA; Hunter, MS	10.1098/rspb.2007.1192	PROCEEDINGS OF THE ROYAL SOCIETY B-BIOLOGICAL SCIENCES	2008	Acyrthosiphon pisum	Candidatus Hamiltonella defensa
870	Population structure and migration pattern of a conifer pathogen, Grosmannia clavigera, as influenced by its symbiont, the mountain pine beetle	Tsui, CKM; Roe, AD; El-Kassaby, YA; Rice, AV; Alamouti, SM; Sperling, FAH; Cooke, JEK; Bohlmann, J; Hamelin, RC	10.1111/j.1365-294X.2011.05366.x	MOLECULAR ECOLOGY	2012	Dendroctonus ponderosae	Grosmannia clavigera
871	Potato leafroll virus reduces Buchnera aphidocola titer and alters vector transcriptome responses	Patton, MF; Hansen, AK; Casteel, CL	10.1038/s41598-021-02673-6	SCIENTIFIC REPORTS	2021	Myzus persicae	Buchnera aphidocola
872	Prevalence of an Insect-Associated Genomic Region in Environmentally Acquired Burkholderiaceae Symbionts	Stillson, PT; Baltrus, DA; Ravenscraft, A	10.1128/aem.02502-21	APPLIED AND ENVIRONMENTAL MICROBIOLOGY	2022	Anasa tristis	Caballeronia zhejiangensis
873	Probiotic consortium modulating the gut microbiota composition and function of sterile Mediterranean fruit flies	Haytham, H; Kamel, C; Wafa, D; Salma, F; Naima, BM; George, T; Ameur, C; Guerfali, MM	10.1038/s41598-023-50679-z	SCIENTIFIC REPORTS	2024	Ceratitis capitata	Enterobacter
874	Probiotic Enterococcus mundtii Isolate Protects the Model Insect Tribolium castaneum against Bacillus thuringiensis	Grau, Thorben; Vilcinskas, Andreas; Joop, Gerrit	10.3389/fmicb.2017.01261	Frontiers in Microbiology	2017	Ephestia kuehniella	Enterococcus mundtii
875	Proteolytic activity of gut bacteria isolated from the velvet bean caterpillar Anticarsia gemmatalis	Pilon, FM; Visôtto, LE; Guedes, RNC; Oliveira, MGA	10.1007/s00360-013-0744-5	JOURNAL OF COMPARATIVE PHYSIOLOGY B-BIOCHEMICAL SYSTEMS AND ENVIRONMENTAL PHYSIOLOGY	2013	Anticarsia gemmatalis	Bacillus cereus
876	Proteomic and Transcriptomic Analysis for Identification of Endosymbiotic Bacteria Associated with BYDV Transmission Efficiency by Sitobion miscanthi	Yu, WJ; Bosquée, E; Fan, J; Liu, Y; Bragard, C; Francis, F; Chen, JL	10.3390/plants11233352	PLANTS-BASEL	2022	Sitobion miscanthi	Rickettsia
877	Proteomics of Nasonia vitripennis and the effects of native Wolbachia infection on N. vitripennis	Li, J; Wang, NX; Liu, Y; Qiu, SQ	10.7717/peerj.4905	PEERJ	2018	Nasonia vitripennis	Wolbachia
878	Proteo-Transcriptomic Characterization of Sirex nitobei (Hymenoptera: Siricidae) Venom	Gao, CL; Ren, LL; Wang, M; Wang, ZT; Fu, NN; Wang, HY; Wang, XC; Ao, TG; Du, WS; Zheng, ZJ; Li, HD; Shi, J	10.3390/toxins13080562	TOXINS	2021	Sirex nitobei	Amylostereum areolatum
879	Pseudocitrobacter corydidari sp. nov., isolated from the Asian emerald cockroach Corydidarum magnifica	Guzman, J; Poehlein, A; Glaeser, SP; Schwengers, O; Blom, J; Hollensteiner, J; Kämpfer, P; Vilcinskas, A	10.1099/ijsem.0.005497	INTERNATIONAL JOURNAL OF SYSTEMATIC AND EVOLUTIONARY MICROBIOLOGY	2022	Corydidarum magnifica	Pseudocitrobacter corydidari sp. nov.
880	Pseudomonas reactans, a bacterial strain isolated from the intestinal flora of Blattella germanica with anti-Beauveria bassiana activity	Zhang, Fan; Huang, Yan Hong; Liu, Shu Zhen; Zhang, Lei; Li, Bo Tai; Zhao, Xiao Xu; Fu, Ying; Liu, Jian Jun; Zhang, Xue Xia	10.1603/EN12347	Environmental Entomology	2013	Blattella germanica	Pseudomonas reactans
881	Purine biosynthesis-deficient Burkholderia mutants are incapable of symbiotic accommodation in the stinkbug	Kim, JK; Jang, HA; Won, YJ; Kikuchi, Y; Han, SH; Kim, CH; Nikoh, N; Fukatsu, T; Lee, BL	10.1038/ismej.2013.168	The ISME Journal	2013	Riptortus pedestris	Burkholderia symbiont RPE75 purL mutant
882	Pyrosequencing reveals a shift in symbiotic bacteria populations across life stages of Bactrocera dorsalis	Andongma, AA; Wan, L; Dong, YC; Li, P; Desneux, N; White, JA; Niu, CY	10.1038/srep09470	SCIENTIFIC REPORTS	2015	Bactrocera dorsalis	Comamonas
883	Pyrosequencing Uncovers a Shift in Bacterial Communities Across Life Stages of Octodonta nipae (Coleoptera: Chrysomelidae)	Ali, H; Muhammad, A; Sanda, NB; Huang, Y; Hou, YM	10.3389/fmicb.2019.00466	FRONTIERS IN MICROBIOLOGY	2019	Octodonta nipae	Wolbachia
884	Quantifying Nutrient Production by the Microbial Symbionts in an Aphid	Douglas, AE; Minto, LB; Wilkinson, TL	10.1242/jeb.204.2.349	JOURNAL OF EXPERIMENTAL BIOLOGY	2001	Aphis fabae	Buchnera
885	Quorum Sensing Attenuates Virulence in Sodalis praecaptivus	Enomoto, S; Chari, A; Clayton, AL; Dale, C	10.1016/j.chom.2017.04.003	CELL HOST & MICROBE	2017	Sitophilus zeamais	Sodalis praecaptivus
886	Quorum sensing primes the oxidative stress response in the insect endosymbiont, Sodalis glossinidius	Pontes, MH; Babst, M; Lochhead, R; Oakeson, K; Smith, K; Dale, C	10.1371/journal.pone.0003541	PLOS ONE	2008	Glossina spp.	Sodalis glossinidius
887	Quorum sensing-activated phenylalanine metabolism drives OMV biogenesis to enhance mosquito commensal colonization resistance to Plasmodium	Jiang, YM; Gao, H; Wang, LH; Hu, WQ; Wang, GD; Wang, SB	10.1016/j.chom.2023.08.017	CELL HOST & MICROBE	2023	Anopheles stephensi	Serratia ureilytica Su_YN1
888	Raffaelea quercina sp. nov. Associated with Cork Oak (Quercus suber L.) Decline in Portugal	Inácio, ML; Marcelino, J; Lima, A; Sousa, E; Nóbrega, F	10.3390/f12040513	FORESTS	2021	Platypus cylindrus	Raffaelea quercina sp. nov.
889	Rahnella sp., a Dominant Symbiont of the Core Gut Bacteriome of Dendroctonus Species, Has Metabolic Capacity to Degrade Xylan by Bifunctional Xylanase-Ferulic Acid Esterase	Pineda-Mendoza, RM; Zuniga, G; Lopez, MF; Hidalgo-Lara, ME; Santiago-Hernandez, A; Lopez-Lopez, A; Orduna, FNR; Cano-Ramirez, C	10.3389/fmicb.2022.911269	FRONTIERS IN MICROBIOLOGY	2022	Dendroctonus	Rahnella sp. ChDrAdgB13
890	Rapid evolution of Wolbachia incompatibility types	Duron, O; Bernard, J; Atyame, CM; Dumas, E; Weill, M	10.1098/rspb.2012.1368	PROCEEDINGS OF THE ROYAL SOCIETY B-BIOLOGICAL SCIENCES	2012	Culex pipiens	Wolbachia
891	Rapid spread of the defensive endosymbiont Spiroplasma in Drosophila hydei under high parasitoid wasp pressure	Xie, JL; Winter, C; Winter, L; Mateos, M	10.1093/femsec/fiu017	FEMS MICROBIOLOGY ECOLOGY	2015	Drosophila hydei	Spiroplasma
892	Recent infection by Wolbachia alters microbial communities in wild Laodelphax striatellus populations	Duan, XZ; Sun, JT; Wang, LT; Shu, XH; Guo, Y; Keiichiro, M; Zhu, YX; Bing, XL; Hoffmann, AA; Hong, XY	10.1186/s40168-020-00878-x	MICROBIOME	2020	Laodelphax striatellus	gut bacteria
893	Recently introduced Wolbachia reduces bacterial species richness and reshapes bacterial community structure in Nilaparvata lugens	Li, TP; Zhou, CY; Gong, JT; Xi, ZY; Hong, XY	10.1002/ps.6806	PEST MANAGEMENT SCIENCE	2022	Nilaparvata lugens	Wolbachia wStri
894	Reciprocal Tripartite Interactions between the Aedes aegypti Midgut Microbiota, Innate Immune System and Dengue Virus Influences Vector Competence	Ramirez, Jose Luis; Souza-Neto, Jayme; Torres Cosme, Rolando; Rovira, Jose; Ortiz, Alma; Pascale, Juan M.; Dimopoulos, George	10.1371/journal.pntd.0001561	PLoS neglected tropical diseases	2012	Aedes aegypti	Proteus sp.
895	Reconstructing the functions of endosymbiotic Mollicutes in fungus-growing ants	Sapountzis, P; Zhukova, M; Shik, JZ; Schiott, M; Boomsma, JJ	10.7554/eLife.39209	ELIFE	2018	Acromyrmex	Entomoplasmatales bacterium EntAcro1
896	Reduced Genome of the Gut Symbiotic Bacterium “Candidatus Benitsuchiphilus tojoi” Provides Insight Into Its Possible Roles in Ecology and Adaptation of the Host Insect	Mondal, SI; Akter, A; Koga, R; Hosokawa, T; Dayi, M; Murase, K; Tanaka, R; Shigenobu, S; Fukatsu, T; Kikuchi, T	10.3389/fmicb.2020.00840	Frontiers in Microbiology	2020	Parastrachia japonensis	Candidatus Benitsuchiphilus tojoi
897	Reduced insecticide susceptibility of the wheat aphid Sitobion miscanthi after infection by the secondary bacterial symbiont Hamiltonella defensa	Li, Q; Sun, JX; Qin, YG; Fan, J; Zhang, Y; Tan, XL; Hou, ML; Chen, JL	10.1002/ps.6221	Pest Management Science	2021	Sitobion miscanthi	Candidatus Hamiltonella defensa
898	Reductive evolution of bacterial genome in insect gut environment.	Nikoh, N; Hosokawa, T; Oshima, K; Hattori, M; Fukatsu, T	10.1093/gbe/evr064	Genome Biology and Evolution	2011	Megacopta punctatissima	Candidatus Ishikawaella capsulata
899	Reductive genome evolution in Buchnera aphidicola	van Ham, RCHJ; Kamerbeek, J; Palacios, C; Rausell, C; Abascal, F; Bastolla, U; Fernández, JM; Jiménez, L; Postigo, M; Silva, FJ; Tamames, J; Viguera, E; Latorre, A; Valencia, A; Morán, F; Moya, A	10.1073/pnas.0235981100	Proceedings of the National Academy of Sciences of the United States of America	2003	Megacopta punctatissima	Ishikawaella
900	Reductive genome evolution, host–symbiont co-speciation and uterine transmission of endosymbiotic bacteria in bat flies	Hosokawa, T; Nikoh, N; Koga, R; Satô, M; Tanahashi, M; Meng, XY; Fukatsu, T	10.1038/ismej.2011.125	The ISME Journal	2011	Penicillidia jenynsii	Arsenophonus
901	Reference genes for quantitative real-time PCR analysis in symbiont Entomomyces delphacidicola of Nilaparvata lugens (Stal)	Wan, PJ; Tang, YH; Yuan, SY; He, JC; Wang, WX; Lai, FX; Fu, Q	10.1038/srep42206	SCIENTIFIC REPORTS	2017	Nilaparvata lugens	Entomomyces delphacidicola
902	Refining the roots of the beewolf-Streptomyces symbiosis: antennal symbionts in the rare genus Philanthinus (Hymenoptera, Crabronidae)	Kaltenpoth, M; Yildirim, E; Gürbüz, MF; Herzner, G; Strohm, E	10.1128/AEM.06809-11	APPLIED AND ENVIRONMENTAL MICROBIOLOGY	2012	Philanthinus quattuordecimpunctatus	Candidatus Streptomyces philanthi
903	Removing symbiotic Wolbachia bacteria specifically inhibits oogenesis in a parasitic wasp	Dedeine, F; Vavre, F; Fleury, F; Loppin, B; Hochberg, ME; Boulétreau, M	10.1073/pnas.101304298	Proceedings of the National Academy of Sciences of the United States of America	2001	Asobara tabida	Wolbachia
904	Repeated replacement of an intrabacterial symbiont in the tripartite nested mealybug symbiosis	Husnik, F; McCutcheon, JP	10.1073/pnas.1603910113	PROCEEDINGS OF THE NATIONAL ACADEMY OF SCIENCES OF THE UNITED STATES OF AMERICA	2016	Maconellicoccus hirsutus	Candidatus Doolittlea endobia
905	Repressed Beauveria bassiana infections in Delia antiqua due to associated microbiota	Zhou, FY; Wu, XQ; Xu, LT; Guo, SH; Chen, GH; Zhang, XJ	10.1002/ps.5084	PEST MANAGEMENT SCIENCE	2019	Delia antiqua	Citrobacter freundii
906	Resident Microbiota of the Gypsy Moth Midgut Harbors Antibiotic Resistance Determinants	Allen, HK; Cloud-Hansen, KA; Wolinski, JM; Guan, CH; Greene, S; Lu, S; Boeyink, M; Broderick, NA; Raffa, KF; Handelsman, J	10.1089/dna.2008.0812	DNA AND CELL BIOLOGY	2009	Lymantria dispar	gut bacteria
907	Resistance and Vulnerability of Honeybee (Apis mellifera) Gut Bacteria to Commonly Used Pesticides	Cuesta-Maté, A; Renelies-Hamilton, J; Kryger, P; Jensen, AB; Sinotte, VM; Poulsen, M	10.3389/fmicb.2021.717990	FRONTIERS IN MICROBIOLOGY	2021	Apis mellifera	gut bacteria
908	Rice Defense Responses Orchestrated by Oral Bacteria of the Rice Striped Stem Borer, Chilo suppressalis	Xue, RR; Li, Q; Guo, RQ; Yan, H; Ju, XY; Liao, L; Zeng, RS; Song, YY; Wang, J	10.1186/s12284-022-00617-w	RICE	2023	Chilo suppressalis	Acinetobacter
909	Rickettsia increases its infection and spread in whitefly populations by manipulating the defense patterns of the host plant	Shi, PQ; Chen, XY; Chen, XS; Lv, N; Liu, Y; Qiu, BL	10.1093/femsec/fiab032	FEMS MICROBIOLOGY ECOLOGY	2021	Bemisia tabaci	Rickettsia
910	Rickettsia Infection Benefits Its Whitefly Hosts by Manipulating Their Nutrition and Defense	Fan, ZY; Liu, Y; He, ZQ; Wen, Q; Chen, XY; Khan, MM; Osman, M; Mandour, NS; Qiu, BL	10.3390/insects13121161	Insects	2022	Bemisia tabaci	Rickettsia
911	Rickettsia influences thermotolerance in the whitefly Bemisia tabaci B biotype	Brumin, M; Kontsedalov, S; Ghanim, M	10.1111/j.1744-7917.2010.01396.x	INSECT SCIENCE	2011	Bemisia tabaci	Rickettsia
912	Rickettsia symbionts cause parthenogenetic reproduction in the parasitoid wasp Pnigalio soemius (Hymenoptera: Eulophidae)	Giorgini, M; Bernardo, U; Monti, MM; Nappo, AG; Gebiola, M	10.1128/AEM.03154-09	APPLIED AND ENVIRONMENTAL MICROBIOLOGY	2010	Pnigalio soemius	Rickettsia
913	Rickettsia symbionts spread via mixed mode transmission, increasing female fecundity and sex ratio shift by host hormone modulating	Liu, Bing-Qi; Bao, Xi-Yu; Yan, Jin-Yang; Zhang, Dan; Sun, Xiang; Li, Chu-Qiao; Chen, Zhan-Bo; Luan, Jun-Bo	10.1073/pnas.2406788121	Proceedings of the National Academy of Sciences	2024	Bemisia tabaci MED	Rickettsia
914	RNA-seq reveals cooperative metabolic interactions between two termite-gut spirochete species in co-culture	Rosenthal, AZ; Matson, EG; Eldar, A; Leadbetter, JR	10.1038/ismej.2011.3	ISME JOURNAL	2011	termite	Treponema azotonutricium (ZAS-9)
915	RNA-sequence analysis of gene expression from honeybees (Apis mellifera) infected with Nosema ceranae	Badaoui, Bouabid; Fougeroux, André; Petit, Fabien; Anselmo, Anna; Gorni, Chiara; Cucurachi, Marco; Cersini, Antonella; Granato, Anna; Cardeti, Giusy; Formato, Giovanni; Mutinelli, Franco; Giuffra, Elisabetta; Williams, John L.; Botti, Sara	10.1371/journal.pone.0173438	PloS One	2017	Apis mellifera	Nosema ceranae
916	Robustness of the Bacterial Community in the Cabbage White Butterfly Larval Midgut	Robinson, Courtney J.; Schloss, Patrick; Ramos, Yolied; Raffa, Kenneth; Handelsman, Jo	10.1007/s00248-009-9595-8	Microbial Ecology	2010	Pieris rapae	gut bacteria
917	Role of the intestinal microbiome in low-density polyethylene degradation by caterpillar larvae of the greater wax moth, Galleria mellonella	Cassone, BJ; Grove, HC; Elebute, O; Villanueva, SMP; LeMoine, CMR	10.1098/rspb.2020.0112	PROCEEDINGS OF THE ROYAL SOCIETY B-BIOLOGICAL SCIENCES	2020	Galleria mellonella	Acinetobacter
918	Saccharedens versatilis gen. nov., sp. nov., a sugar-degrading member of the Burkholderiales isolated from Cephalotes rohweri ant guts	Lin, JY; Hobson, WJ; Wertz, JT	10.1099/ijsem.0.001650	International Journal of Systematic and Evolutionary Microbiology	2017	Cephalotes rohweri	Saccharedens versatilis
919	Sakuranetin protects rice from brown planthopper attack by depleting its beneficial endosymbionts	Liu, MY; Hong, GJ; Li, HJ; Bing, XL; Chen, YM; Jing, XF; Gershenzon, J; Lou, YG; Baldwin, IT; Li, R	10.1073/pnas.2305007120	PROCEEDINGS OF THE NATIONAL ACADEMY OF SCIENCES OF THE UNITED STATES OF AMERICA	2023	Nilaparvata lugens	fungal endosymbionts
920	Seasonal changes in population structure of the ambrosia beetle Xylosandrus compactus and its associated fungi in a southern Mediterranean environment	Gugliuzzo, A; Criscione, G; Biondi, A; Aiello, D; Vitale, A; Polizzi, G; Garzia, GT	10.1371/journal.pone.0239011	PloS One	2020	Xylosandrus compactus	Ambrosiella xylebori
921	Seasonal dynamics of Chironomus transvaalensis populations and the microbial community composition of their egg masses	Sela, R; Halpern, M	10.1093/femsle/fnaa008	FEMS MICROBIOLOGY LETTERS	2019	Chironomus transvaalensis	gut bacteria
922	Seasonal wild dance of dual endosymbionts in the pear psyllid Cacopsylla pyricola (Hemiptera: Psylloidea)	Serbina, LS; Corretto, E; Garcia, JSE; Berta, M; Giovanelli, T; Dittmer, J; Schuler, H	10.1038/s41598-023-43130-w	SCIENTIFIC REPORTS	2023	Cacopsylla pyricola	Candidatus Carsonella ruddii
923	Secondary symbionts affect aphid fitness and the titer of primary symbiont	Liu, S; Liu, XB; Zhang, TT; Bai, SX; He, KL; Zhang, YJ; Francis, F; Wang, ZY	10.3389/fpls.2023.1096750	FRONTIERS IN PLANT SCIENCE	2023	Rhopalosiphum maidis	Hamiltonella defensa
924	Semiochemicals produced by fungal bark beetle symbiont Endoconidiophora rufipennis and the discovery of an anti-attractant for Ips typographus	Lindmark, M; Ganji, S; Wallin, EA; Schlyter, F; Unelius, CR	10.1371/journal.pone.0283906	PLOS ONE	2023	Ips typographus	Endoconidiophora rufipennis
925	Sequencing and comparison of the Rickettsia genomes from the whitefly Bemisia tabaci Middle East Asia Minor I	Zhu, DT; Xia, WQ; Rao, Q; Liu, SS; Ghanim, M; Wang, XW	10.1111/1744-7917.12367	INSECT SCIENCE	2016	Bemisia tabaci	Rickettsia MEAM1 China
926	Serial horizontal transfer of vitamin-biosynthetic genes enables the establishment of new nutritional symbionts in aphids’ di-symbiotic systems.	Manzano-Marín, A; Coeur d'Acier, A; Clamens, AL; Orvain, C; Cruaud, C; Barbe, V; Jousselin, E	10.1038/s41396-019-0533-6	The ISME Journal	2020	Cinara cuneomaculata	Buchnera aphidicola
927	Serratia symbiotica Enhances Fatty Acid Metabolism of Pea Aphid to Promote Host Development	Zhou, XF; Ling, XY; Guo, HJ; Zhu-Salzman, K; Ge, F; Sun, YC	10.3390/ijms22115951	INTERNATIONAL JOURNAL OF MOLECULAR SCIENCES	2021	Acyrthosiphon pisum	Serratia symbiotica
928	Serratia symbiotica from the Aphid Cinara cedri: A Missing Link from Facultative to Obligate Insect Endosymbiont	Lamelas, A; Gosalbes, MJ; Manzano-Marín, A; Peretó, J; Moya, A; Latorre, A	10.1371/journal.pgen.1002357	PLOS GENETICS	2011	Cinara cedri	Buchnera aphidicola
929	Sex-Specific Wolbachia Infection Patterns in Populations of Polygraphus proximus Blandford (Coleoptera; Curculionidae: Scolytinae)	Bykov, R; Kerchev, I; Demenkova, M; Ryabinin, A; Ilinsky, Y	10.3390/insects11080547	Insects	2020	Polygraphus proximus	Wolbachia
930	Shifts in Pseudomonas species diversity influence adaptation of brown planthopper to changing climates and geographical locations	Gupta, A; Sinha, DK; Nair, S	10.1016/j.isci.2022.104550	ISCIENCE	2022	Nilaparvata lugens	Pseudomonas sp.
931	Shifts in the microbiota associated with male mosquitoes (Aedes aegypti) exposed to an obligate gut fungal symbiont (Zancudomyces culisetae)	Frankel-Bricker, J	10.1038/s41598-020-69828-9	SCIENTIFIC REPORTS	2020	Aedes aegypti	Zancudomyces culisetae
932	Shrinking in the dark: Parallel endosymbiont genome erosions are associated with repeated host transitions to an underground life	Beasley-Hall, PG; Kinjo, Y; Rose, HA; Walker, J; Foster, CSP; Kovacs, TGL; Bourguignon, T; Ho, SYW; Lo, NT	10.1111/1744-7917.13339	INSECT SCIENCE	2024	Panesthiinae	Blattabacterium cuenoti
933	Silence of the killers: discovery of male-killing suppression in a rearing strain of the small brown planthopper, Laodelphax striatellus	Yoshida, K; Sanada-Morimura, S; Huang, SH; Tokuda, M	10.1098/rspb.2020.2125	PROCEEDINGS OF THE ROYAL SOCIETY B-BIOLOGICAL SCIENCES	2021	Laodelphax striatellus	Spiroplasma
934	Sirex Woodwasp: A Model for Evolving Management Paradigms of Invasive Forest Pests	Bernard Slippers, Brett P. Hurley, and Michael J. Wingfield	10.1146/annurev-ento-010814-021118	ANNUAL REVIEW OF ENTOMOLOGY	2014	Sirex noctilio	Amylostereum areolatum
935	Small but Powerful, the Primary Endosymbiont of Moss Bugs, Candidatus Evansia muelleri, Holds a Reduced Genome with Large Biosynthetic Capabilities	Santos-Garcia, D; Latorre, A; Moya, A; Gibbs, G; Hartung, V; Dettner, K; Kuechler, SM; Silva, FJ	10.1093/gbe/evu149	Genome Biology and Evolution	2014	Xenophyes cascus	Candidatus Evansia muelleri
936	Small genome symbiont underlies cuticle hardness in beetles	Anbutsu, H; Moriyama, M; Nikoh, N; Hosokawa, T; Futahashi, R; Tanahashi, M; Meng, XY; Kuriwada, T; Mori, N; Oshima, K; Hattori, M; Fujie, M; Satoh, N; Maeda, T; Shigenobu, S; Koga, R; Fukatsu, T	10.1073/pnas.1712857114	PROCEEDINGS OF THE NATIONAL ACADEMY OF SCIENCES OF THE UNITED STATES OF AMERICA	2017	Euscepes postfasciatus	Candidatus Nardonella
937	Small Hive Beetle (Coleoptera: Nitidulidae) and the Yeast, Kodamaea ohmeri: A Facultative Relationship Under Laboratory Conditions	Amos, BA; Hayes, RA; Leemon, DM; Furlong, MJ	10.1093/jee/toy378	JOURNAL OF ECONOMIC ENTOMOLOGY	2019	Aethina tumida	Kodamaea ohmeri
938	Small, Smaller, Smallest: The Origins and Evolution of Ancient Dual Symbioses in a Phloem-Feeding Insect	Bennett, GM; Moran, NA	10.1093/gbe/evt118	GENOME BIOLOGY AND EVOLUTION	2013	Macrosteles quadrilineatus	Sulcia muelleri
939	Soil and entomopathogenic fungi with potential for biodegradation of insecticides: degradation of flubendiamide in vivo by fungi and in vitro by laccase	Yada, George M.; Shiraishi, Igor S.; Dekker, Robert F. H.; Schirmann, Jéseka G.; Barbosa-Dekker, Aneli M.; de Araujo, Isabela C.; Abreu, Lucas M.; Daniel, Juliana F. S.	10.1007/s13213-019-01536-w	Annals of Microbiology	2019	Spodoptera litura	Enterococcus mundtii
940	Soil-derived bacteria endow Camellia weevil with more ability to resist plant chemical defense	Zhang, SK; Li, ZK; Shu, JP; Xue, HJ; Guo, K; Zhou, XD	10.1186/s40168-022-01290-3	MICROBIOME	2022	Curculio chinensis	Acinetobacter sp. AS23
941	Spatial and morphological reorganization of endosymbiosis during metamorphosis accommodates adult metabolic requirements in a weevil	Maire, J; Parisot, N; Ferrarini, MG; Vallier, A; Gillet, B; Hughes, S; Balmand, S; Vincent-Monégat, C; Zaidman-Rémy, A; Heddi, A	10.1073/pnas.2007151117	PROCEEDINGS OF THE NATIONAL ACADEMY OF SCIENCES OF THE UNITED STATES OF AMERICA	2020	Sitophilus zeamais	Sodalis pierantonius
942	Spatial and Sexual Divergence of Gut Bacterial Communities in Field Cricket Teleogryllus occipitalis (Orthoptera: Gryllidae)	Hirata, K; Asahi, T; Kataoka, K	10.1007/s00248-023-02265-z	MICROBIAL ECOLOGY	2023	Teleogryllus occipitalis	gut bacteria
943	Spatial distribution and community structure of microbiota associated with cowpea aphid (Aphis craccivora Koch)	Pawar, MM; Shivanna, B; Prasannakumar, MK; Parivallal, PB; Suresh, K; Meenakshi, NH	10.1007/s13205-022-03142-1	3 BIOTECH	2022	Aphis craccivora	Buchnera aphidicola
944	Spatio-temporal changes in endosymbiont diversity and composition in the African cassava whitefly, Bemisia tabaci SSA1	El Hamss, H; Maruthi, MN; Ally, HM; Omongo, CA; Wang, HL; van Brunschot, S; Colvin, J; Delatte, H	10.3389/fmicb.2022.986226	FRONTIERS IN MICROBIOLOGY	2022	Bemisia tabaci	bacterial communities
945	Species diversity of environmentally-transmitted bacteria colonizing Riptortus pedestris (Hemiptera: Alydidae) and symbiotic effects of the most dominant bacteria	Gook, DH; Jung, M; Kim, S; Lee, DH	10.1038/s41598-023-42419-0	SCIENTIFIC REPORTS	2023	Riptortus pedestris	Caballeronia jiangsuensis
946	Species-dependent variation of the gut bacterial communities across Trypanosoma cruzi insect vectors	Arias-Giraldo, LM; Muñoz, M; Hernández, C; Herrera, G; Velásquez-Ortiz, N; Cantillo-Barraza, O; Urbano, P; Ramírez, JD	10.1371/journal.pone.0240916	PLOS ONE	2020	Triatomines	bacteria
947	Specific Enriched Acinetobacter in Camellia Weevil Gut Facilitate the Degradation of Tea Saponin: Inferred from Bacterial Genomic and Transcriptomic Analyses	Li, ZK; Huang, SY; He, XH; Ma, HJ; Zhou, XD; Lin, HP; Zhang, SK	10.1128/spectrum.02272-22	MICROBIOLOGY SPECTRUM	2022	Curculio chinensis	Acinetobacter sp. AS23
948	Specific midgut region controlling the symbiont population in an insect-microbe gut symbiotic association	Kim, JK; Kim, NH; Jang, HA; Kikuchi, Y; Kim, CH; Fukatsu, T; Lee, BL	10.1128/AEM.02152-13	APPLIED AND ENVIRONMENTAL MICROBIOLOGY	2013	Riptortus pedestris	Burkholderia
949	Sphingomonas bacteria could serve as an early bioindicator for the development of chlorantraniliprole resistance in Spodoptera frugiperda	Gu, M; Lv, SL; Hu, MF; Yang, ZY; Xiao, YY; Wang, XG; Liang, P; Zhang, L	10.1016/j.pestbp.2024.105891	PESTICIDE BIOCHEMISTRY AND PHYSIOLOGY	2024	Spodoptera frugiperda	Sphingomonas sp.
950	Spiroplasma as facultative bacterial symbionts of stinkbugs	Kakizawa, S; Hosokawa, T; Oguchi, K; Miyakoshi, K; Fukatsu, T	10.3389/fmicb.2022.1044771	FRONTIERS IN MICROBIOLOGY	2022	Eysarcoris ventralis	Spiroplasma
951	Spiroplasma bacteria enhance survival of Drosophila hydei attacked by the parasitic wasp Leptopilina heterotoma	Xie, JL; Vilchez, I; Mateos, M	10.1371/journal.pone.0012149	PLOS ONE	2010	Drosophila hydei	Spiroplasma
952	Stable composition of gut microbiome in the Asian ladybeetle Coccinella septempunctata reared on natural and artificial diets	Lu, QC; Yu, JM; Liu, HL; Wu, XL; Wei, SJ; Lei, M; Cai, P; He, HG; Pu, DQ	10.1038/s41598-023-49885-6	SCIENTIFIC REPORTS	2024	Coccinella septempunctata	Bradyrhizobium
953	Stage correlation of symbiotic bacterial community and function in the development of litchi bugs (Hemiptera: Tessaratomidae)	Liu, ZH; Yang, ZW; Zhang, J; Luo, JY; Men, Y; Wang, YH; Xie, Q	10.1007/s10482-021-01685-6	ANTONIE VAN LEEUWENHOEK INTERNATIONAL JOURNAL OF GENERAL AND MOLECULAR MICROBIOLOGY	2022	Tessaratoma papillosa	bacterial communities
954	Stenotrophomonas maltophilia Isolated from the Gut Symbiotic Community of the Plastic-Eating Tenebrio molitor	Ye, SS; Lu, Y; Li, G; Li, DF; Wu, YJ; Yao, Y	10.1007/s12010-024-04921-7	APPLIED BIOCHEMISTRY AND BIOTECHNOLOGY	2024	Tenebrio molitor	Stenotrophomonas maltophilia
955	Stingless Bee Larvae Require Fungal Steroid to Pupate	Paludo, CR; Menezes, C; Silva, EA Jr; Vollet-Neto, A; Andrade-Dominguez, A; Pishchany, G; Khadempour, L; do Nascimento, FS; Currie, CR; Kolter, R; Clardy, J; Pupo, MT	10.1038/s41598-018-19583-9	SCIENTIFIC REPORTS	2018	Scaptotrigona depilis	Zygosaccharomyces sp.
956	Streptomyces sp. M54: an actinobacteria associated with a neotropical social wasp with high potential for antibiotic production	Matarrita-Carranza, B; Murillo-Cruz, C; Avendaño, R; Ríos, MI; Chavarría, M; Gómez-Calvo, ML; Tamayo-Castillo, G; Araya, JJ; Pinto-Tomás, AA	10.1007/s10482-021-01520-y	ANTONIE VAN LEEUWENHOEK INTERNATIONAL JOURNAL OF GENERAL AND MOLECULAR MICROBIOLOGY	2021	Polybia plebeja	Streptomyces sp. M54
957	Structure and Dynamics of the Gut Bacterial Community Across the Developmental Stages of the Coffee Berry Borer, Hypothenemus hampei	Mejía-Alvarado, FS; Ghneim-Herrera, T; Góngora, CE; Benavides, P; Navarro-Escalante, L	10.3389/fmicb.2021.639868	FRONTIERS IN MICROBIOLOGY	2021	Hypothenemus hampei	gut bacteria
958	Structure and dynamics of the gut bacterial microbiota of the bark beetle, Dendroctonus rhizophagus (Curculionidae: Scolytinae) across their life stages	Briones-Robiero, CI; Hernández-García, JA; Gonzalez-Escobedo, R; Soto-Robles, LV; Rivera-Orduña, FN; Zúñiga, G	10.1371/journal.pone.0175470	PLOS ONE	2017	Dendroctonus rhizophagus	Rahnella
959	Structure and function of the bacterial and fungal gut microbiota of Neotropical butterflies	Ravenscraft, A; Berry, M; Hammer, T; Peay, K; Boggs, C	10.1002/ecm.1346	ECOLOGICAL MONOGRAPHS	2019	Neotropical butterflies	Bacterial and fungal gut microbiota
960	Study on the gut symbiotic microbiota in long- and short-winged brown planthopper, Nilaparvata lugens (Stal)	Zhao, JJ; Guan, GX; Li, DT; Yu, XP; Shentu, X	10.1038/s41598-024-62350-2	SCIENTIFIC REPORTS	2024	Nilaparvata lugens	Acinetobacter
961	Substantially altered bacterial diversity associated with developmental stages of litchi stink bug, Tessaratoma javanica (Thunberg) (Hemiptera: Tessaratomidae)	Kumari, A; Choudhary, JS; Thakur, AK; Banra, S; Oraon, PK; Kumari, K; Sahu, SK; Albeshr, MF	10.1016/j.heliyon.2024.e32384	HELIYON	2024	Tessaratoma javanica	gut bacteria
962	Succession of the gut microbiota in the cockroach Blattella germanica	Carrasco, P; Pérez-Cobas, AE; van de Pol, C; Baixeras, J; Moya, A; Latorre, A	10.2436/20.1501.01.212	INTERNATIONAL MICROBIOLOGY	2014	Blattella germanica	Lachnospira
963	Supergroup F Wolbachia with extremely reduced genome: transition to obligate insect symbionts	Mahmood, S; Nováková, E; Martinu, J; Sychra, O; Hypsa, V	10.1186/s40168-023-01462-9	MICROBIOME	2023	Menacanthus eurysternus	Wolbachia
964	Suppression of the insect cuticular microbiomes by a fungal defensin to facilitate parasite infection	Hong, S; Sun, YL; Chen, HM; Wang, CS	10.1038/s41396-022-01323-7	ISME JOURNAL	2023	Drosophila melanogaster	Beauveria bassiana
965	Survey of heritable endosymbionts in southern Mexico populations of the fruit fly species Anastrepha striata and A. ludens	Martínez, H; Toledo, J; Liedo, P; Mateos, M	10.1007/s00284-012-0223-3	Current Microbiology	2012	Anastrepha striata	Wolbachia
966	Susceptibility to insecticides in the Q biotype of Bemisia tabaci is correlated with bacterial symbiont densities	Ghanim, M; Kontsedalov, S	10.1002/ps.1795	PEST MANAGEMENT SCIENCE	2009	Aphis gossypii	Rickettsia in the B biotype
967	Symbiont coordinates stem cell proliferation, apoptosis, and morphogenesis of gut symbiotic organ in the stinkbug- Caballeronia symbiosis	Jang, S; Matsuura, Y; Ishigami, K; Mergaert, P; Kikuchi, Y	10.3389/fphys.2022.1071987	Frontiers in Physiology	2023	Riptortus pedestris	Burkholderia insecticola
968	Symbiont dynamics and strain diversity in the defensive mutualism between Lagria beetles and Burkholderia	Flórez, LV; Kaltenpoth, M	10.1111/1462-2920.13868	ENVIRONMENTAL MICROBIOLOGY	2017	Lagria hirta	Burkholderia gladioli
969	Symbiont Genomic Features and Localization in the Bean Beetle Callosobruchus maculatus	Berasategui, A; Moller, AG; Weiss, B; Beck, CW; Bauchiero, C; Read, TD; Gerardo, NM; Salem, H	10.1128/AEM.00212-21	APPLIED AND ENVIRONMENTAL MICROBIOLOGY	2021	Callosobruchus maculatus	Staphylococcus gallinarum
970	Symbiont modifies host life-history traits that affect gene flow	Leonardo, TE; Mondor, EB	10.1098/rspb.2005.3408	PROCEEDINGS OF THE ROYAL SOCIETY B-BIOLOGICAL SCIENCES	2006	Acyrthosiphon pisum	Candidatus Regiella insecticola
971	Symbiont of the stink bug Plautia stali synthesizes rough-type lipopolysaccharide	Kobayashi, H; Kawasaki, K; Takeishi, K; Noda, H	10.1016/j.micres.2011.03.001	MICROBIOLOGICAL RESEARCH	2011	Plautia stali	γ-Proteobacteria
972	Symbiont polyphyly, co-evolution, and necessity in pentatomid stinkbugs from Costa Rica	Bistolas, KSI; Sakamoto, RI; Fernandes, JAM; Goffredi, SK	10.3389/fmicb.2014.00349	FRONTIERS IN MICROBIOLOGY	2014	Antiteuchus,Arvelius,Edessa,Euschistus,Loxa,Mormidea,Sibaria	unclassified Gammaproteobacteria
973	Symbiont-conferred protection against Hymenopteran parasitoids in aphids: how general is it?	Cayetano, L; Vorburger, C	10.1111/een.12161	ECOLOGICAL ENTOMOLOGY	2015	Lysiphlebus fabarum	Candidatus Hamiltonella defensa
974	Symbiont-Derived Antimicrobials Contribute to the Control of the Lepidopteran Gut Microbiota	Shao, YQ; Chen, BS; Sun, C; Ishida, K; Hertweck, C; Boland, W	10.1016/j.chembiol.2016.11.015	CELL CHEMICAL BIOLOGY	2017	Spodoptera littoralis	Enterococcus mundtii
975	Symbiont-induced odorant binding proteins mediate insect host hematopoiesis	Benoit, JB; Vigneron, A; Broderick, NA; Wu, YN; Sun, JS; Carlson, JR; Aksoy, S; Weiss, BL	10.7554/eLife.19535	ELIFE	2017	Glossina morsitans morsitans	Wigglesworthia
976	Symbiont-mediated insecticide resistance	Kikuchi, Y; Hayatsu, M; Hosokawa, T; Nagayama, A; Tago, K; Fukatsu, T	10.1073/pnas.1200231109	PROCEEDINGS OF THE NATIONAL ACADEMY OF SCIENCES OF THE UNITED STATES OF AMERICA	2012	Cavelerius saccharivorus	Burkholderia
977	Symbiont-mediated protection against fungal pathogens in pea aphids: a role for pathogen specificity?	Parker, BJ; Spragg, CJ; Altincicek, B; Gerardo, NM	10.1128/AEM.03193-12	APPLIED AND ENVIRONMENTAL MICROBIOLOGY	2013	Acyrthosiphon pisum	Regiella insecticola
978	Symbiont-Mediated Protection of Acromyrmex Leaf-Cutter Ants from the Entomopathogenic Fungus Metarhizium anisopliae	Bruner-Montero, G; Wood, M; Horn, HA; Gemperline, E; Li, LJ; Currie, CR	10.1128/mBio.01885-21	MBIO	2021	Acromyrmex	Pseudonocardia
979	Symbionts do not affect the mating incompatibility between the Brazilian-1 and Peruvian morphotypes of the Anastrepha fraterculus cryptic species complex	Devescovi, F; Conte, CA; Augustinos, A; Martinez, EIC; Segura, DF; Caceres, C; Lanzavecchia, SB; Bourtzis, K	10.1038/s41598-019-54704-y	SCIENTIFIC REPORTS	2019	Anastrepha fraterculus	Wolbachia
980	Symbionts in excess? No correlation between symbiont density and the ability of mealybug hosts to exploit plant species or tolerate insecticide stress	Parkinson, JF; Gobin, B; Hughes, WOH	10.1111/afe.12279	AGRICULTURAL AND FOREST ENTOMOLOGY	2018	Planococcus citri	Moranella endobia
981	Symbionts protect aphids from parasitic wasps by attenuating herbivore-induced plant volatiles	Frago, E; Mala, M; Weldegergis, BT; Yang, CJ; McLean, A; Godfray, HCJ; Gols, R; Dicke, M	10.1038/s41467-017-01935-0	NATURE COMMUNICATIONS	2017	Acyrthosiphon pisum	Hamiltonella defensa
982	Symbiont-supplemented maternal investment underpinning host's ecological adaptation	Kaiwa, N; Hosokawa, T; Nikoh, N; Tanahashi, M; Moriyama, M; Meng, XY; Maeda, T; Yamaguchi, K; Shigenobu, S; Ito, M; Fukatsu, T	10.1016/j.cub.2014.08.065	CURRENT BIOLOGY	2014	Urostylis westwoodii	Candidatus Tachikawaea gelatinosa
983	Symbiosis disruption in the olive fruit fly, Bactrocera oleae (Rossi), as a potential tool for sustainable control	Sinno, M; Bézier, A; Vinale, F; Giron, D; Laudonia, S; Garonna, AP; Pennacchio, F	10.1002/ps.5875	PEST MANAGEMENT SCIENCE	2020	Bactrocera oleae	Candidatus Erwinia dacicola
984	Symbiosis with Francisella tularensis provides resistance to pathogens in the silkworm	Suzuki, J; Uda, A; Watanabe, K; Shimizu, T; Watarai, M	10.1038/srep31476	SCIENTIFIC REPORTS	2016	Bombyx mori	Francisella tularensis
985	Symbiotic and Antagonistic Functions of the Bacterium Burkholderia cepacia BsNLG8, from the Nilaparvata lugens (Stal)	Wang, XM; Yang, RR; Zafar, J; Peng, C; Zhang, XW; Hong, YY; De Mandal, S; Zhang, WQ; Jin, FL; Xu, XX	10.3390/agriculture12122106	AGRICULTURE-BASEL	2022	Nilaparvata lugens	Burkholderia cepacia BsNLG8
986	Symbiotic bacteria affect oviposition behavior in the olive fruit fly Bactrocera oleae	Jose, PA; Ben-Yosef, M; Jurkevitch, E; Yuval, B	10.1016/j.jinsphys.2019.103917	JOURNAL OF INSECT PHYSIOLOGY	2019	Bactrocera oleae	gut bacteria
987	Symbiotic bacteria and Fungi proliferate in diapause and may enhance overwintering survival in a solitary bee	Christensen, SM; Srinivas, SN; McFrederick, QS; Danforth, BN; Buchmann, SL; Vannette, RL	10.1093/ismejo/wrae089	ISME JOURNAL	2024	Anthophora bomboides	brood microbiome
988	Symbiotic bacteria attenuate Drosophila oviposition repellence to alkaline through acidification	Liu, W; Wang, J; Zhang, HY; Yang, YC; Kang, RX; Bai, P; Fu, H; Chen, LR; Gao, YP; Tan, EK	10.1111/1744-7917.12857	INSECT SCIENCE	2021	Drosophila	Enterococcus
989	Symbiotic bacteria enable olive flies (Bactrocera oleae) to exploit intractable sources of nitrogen	Ben-Yosef, M; Pasternak, Z; Jurkevitch, E; Yuval, B	10.1111/jeb.12527	JOURNAL OF EVOLUTIONARY BIOLOGY	2014	Bactrocera oleae	Candidatus Erwinia dacicola
990	Symbiotic bacteria in the relationship between Anaphes nitens (Hymenoptera: Mymaridae) and Gonipterus platensis (Coleoptera: Curculionidae)	Ribeiro, MF; Carvalho, VR; Favoreto, AL; de Marchi, BR; Bello, VH; Jordan, C; Soliman, EP; Zanuncio, JC; Sabattini, JA; Wilcken, CF	10.1111/aec.13259	Austral Ecology	2023	Anaphes nitens	Erwinia amylovora
991	Symbiotic bacteria motivate the foraging decision and promote fecundity and survival of Bactrocera dorsalis (Diptera: Tephritidae)	Akami, M; Ren, XM; Qi, XW; Mansour, A; Gao, BL; Cao, S; Niu, CY	10.1186/s12866-019-1607-3	BMC Microbiology	2019	Bactrocera dorsalis	Enterococcus faecalis
992	Symbiotic bacteria of the gall-inducing mite Fragariocoptes setiger (Eriophyoidea) and phylogenomic resolution of the eriophyoid position among Acari	Klimov, PB; Chetverikov, PE; Dodueva, IE; Vishnyakov, AE; Bolton, SJ; Paponova, SS; Lutova, LA; Tolstikov, AV	10.1038/s41598-022-07535-3	SCIENTIFIC REPORTS	2022	Fragariocoptes setiger	Agrobacterium
993	Symbiotic bacteria on the cuticle protect the oriental fruit moth Grapholita molesta from fungal infection	Wang, XL; Yang, XL; Zhou, FY; Tian, ZQ; Cheng, J; Michaud, JP; Liu, XX	10.1016/j.biocontrol.2022.104895	BIOLOGICAL CONTROL	2022	Grapholita molesta	Pantoea sp.
994	Symbiotic Bacteria Protect Wasp Larvae from Fungal Infestation	Kaltenpoth, M; Göttler, W; Herzner, G; Strohm, E	10.1016/j.cub.2004.12.084	CURRENT BIOLOGY	2005	Philanthus triangulum	Streptomyces
995	Symbiotic bacterial communities in rainforest fungus-farming ants: evidence for species and colony specificity	Ronque, MUV; Lyra, ML; Migliorini, GH; Bacci, M; Oliveira, PS	10.1038/s41598-020-66772-6	SCIENTIFIC REPORTS	2020	Mycocepurus smithii	Pseudonocardia
996	Symbiotic Bacterial Communities of Insects Feeding on the Same Plant Lineage: Distinct Composition but Congruent Function	Naveed, WA; Liu, Q; Lu, CC; Huang, XL	10.3390/insects15030187	Insects	2024	Oligia apameoides	Acinetobacter
997	Symbiotic bacterium modifies aphid body color	Tsuchida, T; Koga, R; Horikawa, M; Tsunoda, T; Maoka, T; Matsumoto, S; Simon, JC; Fukatsu, T	10.1126/science.1195463	SCIENCE	2010	Acyrthosiphon pisum	Rickettsiella
998	Symbiotic Bacterium-Derived Organic Acids Protect Delia antiqua Larvae from Entomopathogenic Fungal Infection	Zhou, FY; Xu, LT; Wu, XQ; Zhao, XY; Liu, M; Zhang, XJ	10.1128/mSystems.00778-20	MSYSTEMS	2020	Delia antiqua	Citrobacter freundii
999	Symbiotic cellulolytic bacteria from the gut of the subterranean termite Psammotermes hypostoma Desneux and their role in cellulose digestion	Ali, HRK; Hemeda, NF; Abdelaliem, YF	10.1186/s13568-019-0830-5	AMB EXPRESS	2019	Psammotermes hypostoma	Bacillus cereus
1000	Symbiotic Fungus Affected the Asian Citrus Psyllid (ACP) Resistance to Imidacloprid and Thiamethoxam	Yi, TY; Lei, L; He, L; Yi, JL; Li, LG; Dai, LY; Hong, YY	10.3389/fmicb.2020.522164	FRONTIERS IN MICROBIOLOGY	2020	Diaphorina citri	Acremonium sclerotigenum
1001	Symbiotic microorganisms in Puto superbus (Leonardi, 1907) (Insecta, Hemiptera, Coccomorpha: Putoidae)	Szklarzewicz, T; Kalandyk-Kolodziejczyk, M; Michalik, K; Jankowska, W; Michalik, A	10.1007/s00709-017-1135-7	PROTOPLASMA	2018	Puto superbus	Sodalis sp.
1002	Symbiotic streptomycetes in antennal glands of the South American digger wasp genus Trachypus (Hymenoptera, Crabronidae)	Kaltenpoth, M; Schmitt, T; Polidori, C; Koedam, D; Strohm, E	10.1111/j.1365-3032.2010.00729.x	PHYSIOLOGICAL ENTOMOLOGY	2010	Trachypus denticollis	Candidatus Streptomyces philanthi
1003	Symbiotic streptomycetes provide antibiotic combination prophylaxis for wasp offspring	Kroiss, J; Kaltenpoth, M; Schneider, B; Schwinger, MG; Hertweck, C; Maddula, RK; Strohm, E; Svatos, A	10.1038/NCHEMBIO.331	NATURE CHEMICAL BIOLOGY	2010	Philanthus	Candidatus Streptomyces philanthi
1004	Symbiotic Wolbachia bacteria in coccinellid parasitoids: genetic diversity, horizontal transfer, and recombination	Shaikevich, E; Romanov, D	10.1007/s10123-022-00295-0	INTERNATIONAL MICROBIOLOGY	2023	Homalotylus sp.	Wolbachia
1005	Synergistic pectin deconstruction is a prerequisite for mutualistic interactions between honeybee gut bacteria	Tang, Junbo; Zuo, Wenlong; Guo, Lizhen; Han, Zhihao; Yang, Chengfeng; Han, Benfeng; Dai, Lei; Zhang, Xue; Zhou, Xin	10.1038/s41467-024-51365-y	Nature Communications	2024	Apis mellifera	Bifidobacterium asteroides
1006	Tapping the biotechnological potential of insect microbial symbionts: new insecticidal porphyrins	Martinez, AFC; de Almeida, LG; Moraes, LAB; Cônsoli, FL	10.1186/s12866-017-1054-y	BMC MICROBIOLOGY	2017	Acromyrmex coronatus	Streptomyces caniferus
1007	Termiticidal activity of chitinase enzyme of Bacillus licheniformis, a symbiont isolated from the gut of Globitermes sulphureus worker	Hussin, NA; Ab Majid, AH	10.1016/j.bcab.2020.101548	Biocatalysis and Agricultural Biotechnology	2020	Globitermes sulphureus	Bacillus licheniformis
1008	Tetraponera ants have gut symbionts related to nitrogen–fixing root–nodule bacteria	Steven van Borm, Alfred Buschinger, Jacobus J Boomsma, Johan Billen	10.1098/rspb.2002.2101	Proceedings of the Royal Society of London. Series B: Biological Sciences	2002	Tetraponera binghami	Burkholderia
1009	The Anopheles coluzzii microbiome and its interaction with the intracellular parasite Wolbachia	Straub, TJ; Shaw, WR; Marcenac, P; Sawadogo, SP; Dabiré, RK; Diabaté, A; Catteruccia, F; Neafsey, DE	10.1038/s41598-020-70745-0	SCIENTIFIC REPORTS	2020	Anopheles coluzzii	Wolbachia wAnga
1010	The bacterial and fungal communities of the larval midgut of Spodoptera frugiperda (Lepidoptera: Noctuidae) varied by feeding on two cruciferous vegetables	Li, YN; Liu, LY; Cai, XM; Yang, XM; Lin, JT; Shu, BS	10.1038/s41598-022-17278-w	SCIENTIFIC REPORTS	2022	Spodoptera frugiperda	Apiotrichum
1011	The Bacterial and Fungal Gut Microbiota of the Greater Wax Moth, Galleria mellonella L. Consuming Polyethylene and Polystyrene	Barrionuevo, JRM; Vilanova-Cuevas, B; Alvarez, A; Martín, E; Malizia, A; Galindo-Cardona, A; de Cristóbal, RE; Occhionero, MA; Chalup, A; Monmany-Garzia, AC; Godoy-Vitorino, F	10.3389/fmicb.2022.918861	FRONTIERS IN MICROBIOLOGY	2022	Galleria mellonella	gut bacteria
1012	The bacterial community associated with adult vine weevil (Otiorhynchus sulcatus) in UK populations growing on strawberry is dominated by Candidatus Nardonella	Morera-Margarit, P; Bulgarelli, D; Pope, TW; Graham, RI; Mitchell, C; Karley, AJ	10.1111/eea.12757	ENTOMOLOGIA EXPERIMENTALIS ET APPLICATA	2019	Otiorhynchus sulcatus	Candidatus Nardonella
1013	The bacterial flora of tsetse fly midgut and its effect on trypanosome transmission	Soumana, IH; Simo, G; Njiokou, F; Tchicaya, B; Abd-Alla, AMM; Cuny, G; Geiger, A	10.1016/j.jip.2012.03.029	JOURNAL OF INVERTEBRATE PATHOLOGY	2013	Glossina palpalis	Sodalis glossinidius
1014	The Bacterium Frischella perrara Causes Scab Formation in the Gut of its Honeybee Host	Engel, P; Bartlett, KD; Moran, NA	10.1128/mbio.00193-15	MBIO	2015	Diceroprocta semicincta	Frischella perrara
1015	The bumble bee microbiome increases survival of bees exposed to selenate toxicity	Rothman, JA; Leger, L; Graystock, P; Russell, K; McFrederick, QS	10.1111/1462-2920.14641	ENVIRONMENTAL MICROBIOLOGY	2019	Bombus spp.	Lactobacillus bombicola
1016	The Characterization of Melanaphis sacchari Microbiota and Antibiotic T reatment Effect on Insects	Xoconostle-Cázares, B; Ramírez-Pool, JA; Núñez-Muñoz, LA; Calderón-Pérez, B; Vargas-Hernández, BY; Bujanos-Muñiz, R; Ruiz-Medrano, R	10.3390/insects14100807	Insects	2023	Melanaphis sacchari	Buchnera aphidicola
1017	The Core Gut Microbiome of Black Soldier Fly (Hermetia illucens) Larvae Raised on Low-Bioburden Diets	Klammsteiner, T; Walter, A; Bogataj, T; Heussler, CD; Stres, B; Steiner, FM; Schlick-Steiner, BC; Arthofer, W; Insam, H	10.3389/fmicb.2020.00993	FRONTIERS IN MICROBIOLOGY	2020	Hermetia illucens	Actinomyces spp.
1018	The Core Gut Microbiome of the American Cockroach, Periplaneta americana, Is Stable and Resilient to Dietary Shifts	Tinker, KA; Ottesen, EA	10.1128/AEM.01837-16	APPLIED AND ENVIRONMENTAL MICROBIOLOGY	2016	Periplaneta americana	gut bacteria
1019	The Correlation between the Gut Microbiota of Endoclita signifer (Lepidoptera, Hepialidae) Larvae and Their Host Preferences	Lu, JT; Su, XY; Yang, ZD; Hu, P	10.3390/insects14120919	Insects	2023	Endoclita signifer	Burkholderia
1020	The Cost of Metabolic Interactions in Symbioses between Insects and Bacteria with Reduced Genomes	Ankrah, NYD; Chouaia, B; Douglas, AE	10.1128/mbio.01433-18	MBIO	2018	Philaenus spumarius	Candidatus Karelsulcia muelleri strain Psp
1021	The Crucial Role of the Endosymbiont Pantoea sp. in Morphology and Mating of the Pistachio Green Stink Bug, Brachynema germari (Hemiptera: Pentatomidae)	Marzieh Kashkouli, Yaghoub Fathipour, Mohammad Mehrabadi	None	JOURNAL OF AGRICULTURAL SCIENCE AND TECHNOLOGY	2021	Anopheles barbirostris	Bacillus sp.
1022	The crypt-dwelling primary bacterial symbiont of the polyphagous pentatomid pest Halyomorpha halys (Hemiptera: Pentatomidae)	Bansal, R; Michel, AP; Sabree, ZL	10.1603/EN13341	ENVIRONMENTAL ENTOMOLOGY	2014	Halyomorpha halys	Candidatus Pantoea carbekii
1023	The defensive aphid symbiont Hamiltonella defensa affects host quality differently for Aphelinus glycinis versus Aphelinus atriplicis	Hopper, KR; Kuhn, KL; Lanier, K; Rhoades, JH; Oliver, KM; White, JA; Asplen, MK; Heimpel, GE	10.1016/j.biocontrol.2017.05.008	BIOLOGICAL CONTROL	2018	Aphelinus glycinis	Hamiltonella defensa
1024	THE DETECTION AND MIDGUT INTRACELLULAR LOCATION OF RICKETTSIA SYMBIONT IN THE CAMELLIA APHID (APHIS AURANTII)	Deng, J; Liu, Q; Yu, YH; Li, JJ; Huang, XL	10.15666/aeer/1705_1220312212	APPLIED ECOLOGY AND ENVIRONMENTAL RESEARCH	2019	Aphis aurantii	Rickettsia
1025	The digestive and defensive basis of carcass utilization by the burying beetle and its microbiota	Vogel, H; Shukla, SP; Engl, T; Weiss, B; Fischer, R; Steiger, S; Heckel, DG; Kaltenpoth, M; Vilcinskas, A	10.1038/ncomms15186	NATURE COMMUNICATIONS	2017	Nicrophorus vespilloides	Yarrowia yeasts
1026	The Di-Symbiotic Systems in the Aphids Sipha maydis and Periphyllus lyropictus Provide a Contrasting Picture of Recent Co-Obligate Nutritional Endosymbiosis in Aphids	Renoz, F; Ambroise, J; Bearzatto, B; Fakhour, S; Parisot, N; Lopes, MR; Gala, JL; Calevro, F; Hance, T	10.3390/microorganisms10071360	MICROORGANISMS	2022	Sipha maydis	Buchnera aphidicola
1027	The Diversity and Dynamics of Fungi in Dryocosmus kuriphilus Community	Yang, XH; Li, XM; Zhu, DH; Zeng, Y; Zhao, LQ	10.3390/insects12050426	Insects	2021	Dryocosmus kuriphilus	Aspergillus sp.
1028	The diversity and function of intestinal microorganisms in four geographic Cephalcia chuxiongica (a pine defoliator) populations	Yu, H; Du, CM; Shi, MR; Feng, L; Fu, DY; Xu, J; Li, YH	10.1111/jen.12858	JOURNAL OF APPLIED ENTOMOLOGY	2021	Cephalcia chuxiongica	Serratia
1029	The Diversity of Wolbachia and Other Bacterial Symbionts in Spodoptera frugiperda	Liu, Y; Zhang, LN; Cai, XY; Rutikanga, A; Qiu, BL; Hou, YM	10.3390/insects15040217	Insects	2024	Spodoptera frugiperda	Wolbachia
1030	The draft genome sequence of Arsenophonus nasoniae, son-killer bacterium of Nasonia vitripennis, reveals genes associated with virulence and symbiosis	Wilkes, TE; Darby, AC; Choi, JH; Colbourne, JK; Werren, JH; Hurst, GDD	10.1111/j.1365-2583.2009.00963.x	INSECT MOLECULAR BIOLOGY	2010	Nasonia vitripennis	Arsenophonus nasoniae
1031	The effect of the endosymbiont Wolbachia on the behavior of insect hosts	Bi, J; Wang, YF	10.1111/1744-7917.12731	INSECT SCIENCE	2020	Aedes aegypti	Wolbachia
1032	The effects of antibiotics on the reproductive physiology targeting ovaries in the Asian tiger mosquito, Aedes albopictus	Ha, YR; Jeong, SJ; Jang, CW; Chang, KS; Kim, HW; Cho, SH; Lee, HI	10.1111/1748-5967.12462	Entomological Research	2021	Aedes albopictus	Wolbachia
1033	The effects of captivity on the microbiome of the endangered Comal Springs riffle beetle (Heterelmis comalensis)	Mays, Z; Hunter, A; Campbell, LG; Carlos-Shanley, C	10.1093/femsle/fnab121	FEMS MICROBIOLOGY LETTERS	2021	Heterelmis comalensis	gut bacteria
1034	The Endosymbiont Arsenophonus Provides a General Benefit to Soybean Aphid (Hemiptera: Aphididae) Regardless of Host Plant Resistance (Rag)	Wulff, JA; White, JA	10.1093/ee/nvv031	ENVIRONMENTAL ENTOMOLOGY	2015	Aphis glycines	Arsenophonus
1035	The endosymbiont Hamiltonella increases the growth rate of its host Bemisia tabaci during periods of nutritional stress	Su, Q; Xie, W; Wang, SL; Wu, QJ; Liu, BM; Fang, Y; Xu, BY; Zhang, YJ	10.1371/journal.pone.0089002	PLOS ONE	2014	Bemisia tabaci	Hamiltonella
1036	The endosymbiont Serratia symbiotica improves aphid fitness by disrupting the predation strategy of ladybeetle larvae	Wang, ZW; Zhao, J; Li, GY; Hu, D; Wang, ZG; Ye, C; Wang, JJ	10.1111/1744-7917.13315	Insect Science	2024	Acyrthosiphon pisum	Serratia symbiotica
1037	The endosymbiotic bacterium Wolbachia (Rickettsiales) alters larval metabolism of the parasitoid Habrobracon hebetor (Hymenoptera: Braconidae)	Kryukova, NA; Kryukov, VY; Polenogova, OV; Chertkova, EA; Tyurin, MV; Rotskaya, UN; Alikina, T; Kabilov, MR; Glupov, VV	10.1002/arch.22053	ARCHIVES OF INSECT BIOCHEMISTRY AND PHYSIOLOGY	2023	Habrobracon hebetor	Wolbachia
1038	The entomopathogenic fungus Beauveria bassiana activate toll and JAK-STAT pathway-controlled effector genes and anti-dengue activity in Aedes aegypti	Dong, Yuemei; Morton, James C.; Ramirez, Jose Luis; Souza-Neto, Jayme A.; Dimopoulos, George	10.1016/j.ibmb.2011.11.005	Insect Biochemistry and Molecular Biology	2012	Aedes aegypti	Beauveria bassiana
1039	The Eurasian spruce bark beetle Ips typographus shapes the microbial communities of its offspring and the gallery environment	Baños-Quintana, AP; Gershenzon, J; Kaltenpoth, M	10.3389/fmicb.2024.1367127	FRONTIERS IN MICROBIOLOGY	2024	Ips typographus	gut bacterial and fungal communities
1040	The Facultative Symbiont Rickettsia Protects an Invasive Whitefly against Entomopathogenic Pseudomonas syringae Strains	Hendry, TA; Hunter, MS; Baltrus, DA	10.1128/AEM.02447-14	APPLIED AND ENVIRONMENTAL MICROBIOLOGY	2014	Bemisia tabaci	Rickettsia
1041	The fall armyworm converts maize endophytes into its own probiotics to detoxify benzoxazinoids and promote caterpillar growth	Qi, Jinfeng; Xiao, Fangjie; Liu, Xingxing; Li, Jing; Wang, Haocai; Li, Shu; Yu, Hongwei; Xu, Yuxing; Wang, Hang	10.1186/s40168-024-01957-z	Microbiome	2024	Spodoptera frugiperda	Pantoea dispersa
1042	The first draft genomes of the ant Formica exsecta, and its Wolbachia endosymbiont reveal extensive gene transfer from endosymbiont to host	Dhaygude, K; Nair, A; Johansson, H; Wurm, Y; Sundström, L	10.1186/s12864-019-5665-6	BMC GENOMICS	2019	Formica exsecta	Wolbachia wFex
1043	The functional evolution of termite gut microbiota	Arora, J; Kinjo, Y; Sobotník, J; Bucek, A; Clitheroe, C; Stiblik, P; Roisin, Y; Zifcáková, L; Park, YC; Kim, KY; Sillam-Dussès, D; Hervé, V; Lo, N; Tokuda, G; Brune, A; Bourguignon, T	10.1186/s40168-022-01258-3	MICROBIOME	2022	termites	termite gut microbiom
1044	The fungus Leptosphaerulina persists in Anopheles gambiae and induces melanization	Nattoh, G; Bargul, JL; Magoma, G; Mbaisi, L; Butungi, H; Mararo, E; Teal, E; Herren, JK	10.1371/journal.pone.0246452	PLOS ONE	2021	Anopheles gambiae	Leptosphaerulina persists
1045	The Generalist Inside the Specialist: Gut Bacterial Communities of Two Insect Species Feeding on Toxic Plants Are Dominated by Enterococcus sp	Vilanova, Cristina; Baixeras, Joaquín; Latorre, Amparo; Porcar, Manuel	10.3389/fmicb.2016.01005	Frontiers in Microbiology	2016	Brithys crini	Corynebacterium
1046	The genetic properties of the primary endosymbionts of mealybugs differ from those of other endosymbionts of plant sap-sucking insects	Baumann, L; Thao, ML; Hess, JM; Johnson, MW; Baumann, P	10.1128/AEM.68.7.3198-3205.2002	APPLIED AND ENVIRONMENTAL MICROBIOLOGY	2002	Dysmicoccus brevipes	Candidatus Tremblaya princeps
1047	The Genome of Arsenophonus sp. and Its Potential Contribution in the Corn Planthopper, Peregrinus maidis	Wang, YH; Mikaelyan, A; Coates, BS; Lorenzen, M	10.3390/insects15020113	Insects	2024	Peregrinus maidis	Pm Arsenophonus sp
1048	The genome sequence of Blochmannia floridanus: Comparative analysis of reduced genomes	Gil, R; Silva, FJ; Zientz, E; Delmotte, F; González-Candelas, F; Latorre, A; Rausell, C; Kamerbeek, J; Gadau, J; Hölldobler, B; van Ham, RCHJ; Gross, R; Moya, A	10.1073/pnas.1533499100	Proceedings of the National Academy of Sciences of the United States of America	2003	Camponotus floridanus	Blochmannia floridanus
1049	The granulate ambrosia beetle, Xylosandrus crassiusculus (Coleoptera: Curculionidae, Scolytinae), and its fungal symbiont found in South Africa	Nel, WJ; De Beer, ZW; Wingfield, MJ; Duong, TA	10.11646/zootaxa.4838.3.7	ZOOTAXA	2020	Xylosandrus crassiusculus	Ambrosiella roeperi
1050	The ground beetle Pseudoophonus rufipes gut microbiome is influenced by the farm management system	Magagnoli, S; Alberoni, D; Baffoni, L; Martini, A; Marini, F; Di Gioia, D; Mazzon, M; Marzadori, C; Campanelli, G; Burgio, G	10.1038/s41598-022-25408-7	SCIENTIFIC REPORTS	2022	Pseudoophonus rufipes	Spiroplasma
1051	THE GUT BACTERIA OF INSECTS: Nonpathogenic Interactions	Dillon, RJ; Dillon, VM	10.1146/annurev.ento.49.061802.123416	ANNUAL REVIEW OF ENTOMOLOGY	2004	Acrolepiopsis assectella	Bacillus spp.
1052	The gut bacteria symbionts from the monophagous insect Acrobasis nuxvorella produce tannase for the digestion of Carya illinoinensis tannins	Corrales-Maldonado, CG; Vargas-Arispuro, I; Martínez-Carrillo, JL; Pérez-Morales, R; Martínez-Téllez, MA; Aispuro-Hernández, E; Arellano-Gil, M; Castro-Espinoza, L	10.1016/j.aspen.2022.102005	JOURNAL OF ASIA-PACIFIC ENTOMOLOGY	2022	Acrobasis nuxvorella	Bacillus pumilus
1053	The gut bacterial community affects immunity but not metabolism in a specialist herbivorous butterfly	Duplouy, A; Minard, G; Saastamoinen, M	10.1002/ece3.6573	ECOLOGY AND EVOLUTION	2020	Melitaea cinxia	gut bacteria
1054	The gut bacterium Serratia marcescens mediates detoxification of organophosphate pesticide in Riptortus pedestris by microbial degradation	Xia, XJ; Wu, W; Chen, JP; Shan, HW	10.1111/jen.13122	JOURNAL OF APPLIED ENTOMOLOGY	2023	Riptortus pedestris	Serratia marcescens
1055	The gut commensal bacterium Enterococcus faecalis LX10 contributes to defending against Nosema bombycis infection in Bombyx mori	Zhang, XC; Feng, HH; He, JT; Liang, XL; Zhang, N; Shao, YQ; Zhang, F; Lu, XM	10.1002/ps.6846	PEST MANAGEMENT SCIENCE	2022	Bombyx mori	Enterococcus faecalis LX1None
1056	The Gut Commensal Microbiome of Drosophila melanogaster Is Modified by the Endosymbiont Wolbachia	Simhadri, RK; Fast, EM; Guo, R; Schultz, MJ; Vaisman, N; Ortiz, L; Bybee, J; Slatko, BE; Frydman, HM	10.1128/mSphere.00287-17	mSphere	2017	Drosophila melanogaster	Acetobacter oryzifermentans
1057	The Gut Entomotype of Red Palm Weevil Rhynchophorus ferrugineus Olivier (Coleoptera: Dryophthoridae) and Their Effect on Host Nutrition Metabolism	Muhammad, A; Fang, Y; Hou, YM; Shi, ZH	10.3389/fmicb.2017.02291	FRONTIERS IN MICROBIOLOGY	2017	Rhynchophorus ferrugineus	Citrobacter
1058	The gut microbiome promotes locomotion of Drosophila larvae via octopamine signaling	Hu, JC; Bi, R; Luo, YX; Wu, KH; Jin, S; Liu, ZH; Jia, YC; Mao, CX	10.1111/1744-7917.13370	INSECT SCIENCE	2024	Drosophila melanogaster	Acetobacter
1059	The Gut Microbiomes of Two Pachysoma MacLeay Desert Dung Beetle Species (Coleoptera: Scarabaeidae: Scarabaeinae) Feeding on Different Diets	Franzini, PZN; Ramond, JB; Scholtz, CH; Sole, CL; Ronca, S; Cowan, DA	10.1371/journal.pone.0161118	PLOS ONE	2016	Pachysoma endroedyi	bacteria
1060	The Gut Microbiota Composition of Cnaphalocrocis medinalis and Their Predicted Contribution to Larval Nutrition	Li, CM; Han, GJ; Sun, J; Huang, LX; Lu, YR; Xia, Y; Liu, Q; Xu, J	10.3389/fmicb.2022.909863	FRONTIERS IN MICROBIOLOGY	2022	Cnaphalocrocis medinalis	Enterococcus
1061	The Gut Microbiota Composition of the Moth Brithys crini Reflects Insect Metamorphosis	González-Serrano, F; Pérez-Cobas, AE; Rosas, T; Baixeras, J; Latorre, A; Moya, A	10.1007/s00248-019-01460-1	MICROBIAL ECOLOGY	2020	Brithys crini	gut bacteria
1062	The Gut Microbiota in Camellia Weevils Are Influenced by Plant Secondary Metabolites and Contribute to Saponin Degradation	Zhang, SK; Shu, JP; Xue, HJ; Zhang, W; Zhang, YB; Liu, YN; Fang, LX; Wang, YD; Wang, HJ	10.1128/mSystems.00692-19	MSYSTEMS	2020	Curculio chinensis	gut bacteria
1063	The gut microbiota of insecticide-resistant insects houses insecticide-degrading bacteria: A potential source for biotechnological exploitation	de Almeida, LG; de Moraes, LAB; Trigo, JR; Omoto, C; Cônsoli, FL	10.1371/journal.pone.0174754	PLOS ONE	2017	Spodoptera frugiperda	Arthrobacter nicotinovorans
1064	The gut microbiota of larvae of Rhynchophorus ferrugineus Oliver (Coleoptera: Curculionidae)	Tagliavia, M; Messina, E; Manachini, B; Cappello, S; Quatrini, P	10.1186/1471-2180-14-136	BMC MICROBIOLOGY	2014	Rhynchophorus ferrugineus	gut bacteria
1065	The gut symbiont Sphingomonas mediates imidacloprid resistance in the important agricultural insect pest Aphis gossypii Glover.	Lv, NN; Li, R; Cheng, SH; Zhang, L; Liang, P; Gao, XW	10.1186/s12915-023-01586-2	BMC Biology	2023	Aphis gossypii	Sphingomonas
1066	The hindgut lumen prokaryotic microbiota of the termite Reticulitermes flavipes and its responses to dietary lignocellulose composition	Boucias, DG; Cai, YP; Sun, YJ; Lietze, VU; Sen, R; Raychoudhury, R; Scharf, ME	10.1111/mec.12230	MOLECULAR ECOLOGY	2013	Reticulitermes flavipes	hindgut lumen prokaryotic microbiota
1067	The hindgut microbiota of praying mantids is highly variable and includes both prey-associated and host-specific microbes	Tinker, KA; Ottesen, EA	10.1371/journal.pone.0208917	PLOS ONE	2018	Tenodera sinensis	bacteria
1068	The impact of the gut microbiome on memory and sleep in Drosophila	Silva, V; Palacios-Muñoz, A; Okray, Z; Adair, KL; Waddell, S; Douglas, AE; Ewer, J	10.1242/jeb.233619	JOURNAL OF EXPERIMENTAL BIOLOGY	2021	Drosophila melanogaster	gut bacteria
1069	The importance of environmental microbes for Drosophila melanogaster during seasonal macronutrient variability	Davies, LR; Loeschcke, V; Schou, MF; Schramm, A; Kristensen, TN	10.1038/s41598-021-98119-0	SCIENTIFIC REPORTS	2021	Drosophila melanogaster	Acetobacter
1070	The Importance of Environmentally Acquired Bacterial Symbionts for the Squash Bug (Anasa tristis), a Significant Agricultural Pest	Acevedo, TS; Fricker, GP; Garcia, JR; Alcaide, T; Berasategui, A; Stoy, KS; Gerardo, NM	10.3389/fmicb.2021.719112	FRONTIERS IN MICROBIOLOGY	2021	Anasa tristis	Caballeronia
1071	The Influence of Temperature and Host Gender on Bacterial Communities in the Asian Citrus Psyllid	Jiang, RX; Shang, F; Jiang, HB; Dou, W; Cernava, T; Wang, JJ	10.3390/insects12121054	Insects	2021	Diaphorina citri	Candidatus Profftella
1072	The link between independent acquisition of intracellular gamma-endosymbionts and concerted evolution in Tremblaya princeps	López-Madrigal, S; Latorre, A; Moya, A; Gil, R	10.3389/fmicb.2015.00642	FRONTIERS IN MICROBIOLOGY	2015	Pseudococcus longispinus	Candidatus Tremblaya phenacola
1073	The lipopolysaccharide core oligosaccharide of Burkholderia plays a critical role in maintaining a proper gut symbiosis with the bean bug Riptortus pedestris	Kim, JK; Jang, HA; Kim, MS; Cho, JH; Lee, J; Di Lorenzo, F; Sturiale, L; Silipo, A; Molinaro, A; Lee, BL	10.1074/jbc.M117.813832	JOURNAL OF BIOLOGICAL CHEMISTRY	2017	Riptortus pedestris	Burkholderia
1074	The maternal transfer of bacteria can mediate trans-generational immune priming in insects	Freitak, Dalial; Schmidtberg, Henrike; Dickel, Franziska; Lochnit, Günther; Vogel, Heiko; Vilcinskas, Andreas	10.4161/viru.28367	Virulence	2014	Galleria mellonella	Escherichia coli
1075	The Microbiome of Neotropical Water Striders and Its Potential Role in Codiversification	Castillo, AM; Saltonstall, K; Arias, CF; Chavarria, KA; Ramírez-Camejo, LA; Mejía, LC; De León, LF	10.3390/insects11090578	Insects	2020	Potamobates horvathi	Acinetobacter
1076	The Microbiome of the Maculinea-Myrmica Host-Parasite Interaction	Di Salvo, M; Calcagnile, M; Talà, A; Tredici, SM; Maffei, ME; Schönrogge, K; Barbero, F; Alifano, P	10.1038/s41598-019-44514-7	SCIENTIFIC REPORTS	2019	Maculinea alcon	Serratia marcescens
1077	The microbiomes of blowflies and houseflies as bacterial transmission reservoirs	Junqueira, ACM; Ratan, A; Acerbi, E; Drautz-Moses, DI; Premkrishnan, BNV; Costea, PI; Linz, B; Purbojati, RW; Paulo, DF; Gaultier, NE; Subramanian, P; Hasan, NA; Colwell, RR; Bork, P; Azeredo-Espin, AML; Bryant, DA; Schuster, SC	10.1038/s41598-017-16353-x	SCIENTIFIC REPORTS	2017	Muscidae	Enterobacter cloacae
1078	The modulation of the symbiont/host interaction between Wolbachia pipientis and Aedes fluviatilis embryos by glycogen metabolism	de Abreu, LA; Vaz, ID; Moreira, LA; da Fonseca, RN; Logullo, C	10.1371/journal.pone.0098966	PLOS ONE	2014	Aedes fluviatilis	Wolbachia pipientis
1079	The mosaic genome structure of the Wolbachia wRi strain infecting Drosophila simulans	Klasson, L; Westberg, J; Sapountzis, P; Näsiund, K; Lutnaes, Y; Darby, AC; Veneti, Z; Chen, LM; Braig, HR; Garrett, R; Bourtzis, K; Andersson, SGE	10.1073/pnas.0810753106	Proceedings of the National Academy of Sciences	2009	Drosophila simulans	Wolbachia wRi
1080	The nutrient supplying capabilities of Uzinura, an endosymbiont of armoured scale insects	Sabree, ZL; Huang, CY; Okusu, A; Moran, NA; Normark, BB	10.1111/1462-2920.12058	ENVIRONMENTAL MICROBIOLOGY	2013	Aphytis melinus	Candidatus Uzinura diaspidicola
1081	The pine bark Adelgid, Pineus strobi, contains two novel bacteriocyte-associated gammaproteobacterial symbionts	Toenshoff, ER; Szabó, G; Gruber, D; Horn, M	10.1128/AEM.03310-13	APPLIED AND ENVIRONMENTAL MICROBIOLOGY	2014	Pineus strobi	Candidatus Annandia pinicola
1082	The plant-sucking insect selects assembly of the gut microbiota from environment to enhance host reproduction	Shan, Hong-Wei; Xia, Xie-Jiang; Feng, Yi-Lu; Wu, Wei; Li, Hong-Jie; Sun, Zong-Tao; Li, Jun-Min; Chen, Jian-Ping	10.1038/s41522-024-00539-z	npj Biofilms and Microbiomes	2024	Riptortus pedestris	gut bacteria
1083	The players in a mutualistic symbiosis: Insects, bacteria, viruses, and virulence genes	Moran, NA; Degnan, PH; Santos, SR; Dunbar, HE; Ochman, H	10.1073/pnas.0507029102	PROCEEDINGS OF THE NATIONAL ACADEMY OF SCIENCES OF THE UNITED STATES OF AMERICA	2005	Acyrthosiphon pisum	Candidatus Hamiltonella defensa
1084	The presence of a mycangium in European Sinodendron cylindricum (Coleoptera: Lucanidae) and the associated yeast symbionts	Tanahashi, M; Hawes, CJ	10.1093/jisesa/iew054	JOURNAL OF INSECT SCIENCE	2016	Sinodendron cylindricum	Scheffersomyces insectosa
1085	The price of protection: a defensive endosymbiont impairs nymph growth in the bird cherry-oat aphid, Rhopalosiphum padi	Leybourne, DJ; Bos, JIB; Valentine, TA; Karley, AJ	10.1111/1744-7917.12606	INSECT SCIENCE	2020	Rhopalosiphum padi	Hamiltonella defensa
1086	The Promoting Effect of Gut Microbiota on Growth and Development of Red Palm Weevil, Rhynchophorus ferrugineus (Olivier) (Coleoptera: Dryophthoridae) by Modulating Its Nutritional Metabolism	Habineza, P; Muhammad, A; Ji, TL; Xiao, R; Yin, XY; Hou, YM; Shi, ZH	10.3389/fmicb.2019.01212	FRONTIERS IN MICROBIOLOGY	2019	Rhynchophorus ferrugineus	Enterobacter cloacae
1087	The reduced genome of a heritable symbiont from an ectoparasitic feather feeding louse	Alickovic, L; Johnson, KP; Boyd, BM	10.1186/s12862-021-01840-7	BMC ECOLOGY AND EVOLUTION	2021	Columbicola wolffhuegeli	Sodalis sp. CWE
1088	The relationships between microbiome diversity and epidemiology in domestic species of malaria-mediated mosquitoes of Korea	Jeong Hyeon Lee, Hyun-Woo Kim, Bilal Mustafa, Hee Il Lee & Hyung Wook Kwon	10.1038/s41598-023-35641-2	SCIENTIFIC REPORTS	2023	Anopheles sinensis	Acinetobacter
1089	The reproductive tracts of two malaria vectors are populated by a core microbiome and by gender-and swarm-enriched microbial biomarkers	Segata, N; Baldini, F; Pompon, J; Garrett, WS; Truong, DT; Dabiré, RK; Diabaté, A; Levashina, EA; Catteruccia, F	10.1038/srep24207	SCIENTIFIC REPORTS	2016	Anopheles gambiae	Azospira
1090	The Role of Insect Symbiotic Bacteria in Metabolizing Phytochemicals and Agrochemicals	Zhao, M; Lin, XY; Guo, XR	10.3390/insects13070583	Insects	2022	Curculio chinensis	Acinetobacter sp.
1091	The role of intracellular symbiotic bacteria in the amino acid nutrition of embryos from the black bean aphid, Aphis fabae	Bermingham, J; Wilkinson, TL	10.1111/j.1570-7458.2009.00953.x	ENTOMOLOGIA EXPERIMENTALIS ET APPLICATA	2010	Aphis fabae	Buchnera
1092	The Role of Lipid Competition for Endosymbiont-Mediated Protection against Parasitoid Wasps in Drosophila	Paredes, JC; Herren, JK; Schüpfer, F; Lemaitre, B	10.1128/mbio.01006-16	mBio	2016	Drosophila melanogaster	Spiroplasma poulsonii
1093	The Role of Symbiotic Microbes in Insect Invasions	Min Lu, Jiri Hulcr, and Jianghua Sun	10.1146/annurev-ecolsys-121415-032050	ANNUAL REVIEW OF ECOLOGY, EVOLUTION, AND SYSTEMATICS	2016	Xyleborus glabratus	Raffaelea lauricola
1094	The role of temperature, pH and nutrition in process development of the unique oleaginous yeast Metschnikowia pulcherrima	Felix Abeln, Christopher J Chuck	10.1002/jctb.6301	Journal of Chemical Technology & Biotechnology	2019	Cydia pomonella	Metschnikowia
1095	The Scent of a Partner: Ambrosia Beetles Are Attracted to Volatiles from Their Fungal Symbionts	Hulcr, Jiri; Mann, Rajinder; Stelinski, Lukasz L.	10.1007/s10886-011-0046-x	Journal of Chemical Ecology	2011	Xyleborus glabratus	Raffaelea lauricola
1096	The son-killer microbe Arsenophonus nasoniae is a widespread associate of the parasitic wasp Nasonia vitripennis in Europe	Nadal-Jimenez, P; Frost, CL; Norte, AC; Garrido-Bautista, J; Wilkes, TE; Connell, R; Rice, A; Krams, I; Eeva, T; Christe, P; Moreno-Rueda, G; Hurst, GDD	10.1016/j.jip.2023.107947	JOURNAL OF INVERTEBRATE PATHOLOGY	2023	Nasonia vitripennis	Arsenophonus nasoniae
1097	The structure and diversity of microbial communities in Paederus fuscipes (Coleoptera: Staphylinidae): from ecological paradigm to pathobiome	Chamankar, B; Maleki-Ravasan, N; Karami, M; Forouzan, E; Karimian, F; Naeimi, S; Choobdar, N	10.1186/s40168-022-01456-z	MICROBIOME	2023	Paederus fuscipes	bacterial communities in P. fuscipes
1098	The structure of the cereal leaf beetle (Oulema melanopus) microbiome depends on the insect's developmental stage, host plant, and origin	Wielkopolan, B; Krawczyk, K; Szabelska-Beresewicz, A; Obrepalska-Steplowska, A	10.1038/s41598-021-99411-9	SCIENTIFIC REPORTS	2021	Oulema melanopus	Lactococcus lactis
1099	The Symbiotic Bacteria Nardonella in Rice Water Weevil (Coleoptera: Curculionidae): Diversity, Density, and Associations With Host Reproduction	Huang, X; Huang, YS; Zhang, JY; Lu, F; Wei, J; Jiang, MX	10.1093/aesa/saw015	ANNALS OF THE ENTOMOLOGICAL SOCIETY OF AMERICA	2016	Lissorhoptrus oryzophilus	Nardonella
1100	The transposable element-rich genome of the cereal pest Sitophilus oryzae	Parisot, N; Vargas-Chávez, C; Goubert, C; Baa-Puyoulet, P; Balmand, S; Beranger, L; Blanc, C; Bonnamour, A; Boulesteix, M; Burlet, N; Calevro, F; Callaerts, P; Chancy, T; Charles, H; Colella, S; Barbosa, AD; Dell'Aglio, E; Di Genova, A; Febvay, G; Gabaldón, T; Ferrarini, MG; Gerber, A; Gillet, B; Hubley, R; Hughes, S; Jacquin-Joly, E; Maire, J; Marcet-Houben, M; Masson, F; Meslin, C; Montagné, N;…	10.1186/s12915-021-01158-2	BMC BIOLOGY	2021	Sitophilus oryzae	Sodalis pierantonius
1101	The Ubiquity and Development-Related Abundance Dynamics of Ophiocordyceps Fungi in Soft Scale Insects	Deng, J; Yu, YH; Wang, X; Liu, Q; Huang, XL	10.3390/microorganisms9020404	MICROORGANISMS	2021	Ceroplastes japonicus	Ophiocordyceps sp.
1102	The whitefly-associated facultative symbiont Hamiltonella defensa suppresses induced plant defences in tomato	Su, Q; Oliver, KM; Xie, W; Wu, QJ; Wang, SL; Zhang, YJ	10.1111/1365-2435.12405	FUNCTIONAL ECOLOGY	2015	Bemisia tabaci	Hamiltonella defensa
1103	The Wolbachia mobilome in Culex pipiens includes a putative plasmid	Reveillaud, J; Bordenstein, SR; Cruaud, C; Shaiber, A; Esen, ÖC; Weill, M; Makoundou, P; Lolans, K; Watson, AR; Rakotoarivony, I; Bordenstein, SR; Eren, AM	10.1038/s41467-019-08973-w	NATURE COMMUNICATIONS	2019	Culex pipiens	Wolbachia
1104	The yeast Wickerhamomyces anomalus (Pichia anomala) inhabits the midgut and reproductive system of the Asian malaria vector Anopheles stephensi	Ricci, I; Damiani, C; Scuppa, P; Mosca, M; Crotti, E; Rossi, P; Rizzi, A; Capone, A; Gonella, E; Ballarini, P; Chouaia, B; Sagnon, N; Esposito, F; Alma, A; Mandrioli, M; Sacchi, L; Bandi, C; Daffonchio, D; Favia, G	10.1111/j.1462-2920.2010.02395.x	ENVIRONMENTAL MICROBIOLOGY	2011	Anopheles stephensi	Wickerhamomyces anomalus
1105	The Arthromitus stage of Bacillus cereus: Intestinal symbionts of animals	Margulis, L; Jorgensen, JZ; Dolan, S; Kolchinsky, R; Rainey, FA; Lo, SC	10.1073/pnas.95.3.1236	Proceedings of the National Academy of Sciences of the United States of America	1998	Multiple species	Candidatus Arthromitus
1106	Tissue Tropisms and Transstadial Transmission of a Rickettsia Endosymbiont in the Highland Midge, Culicoides impunctatus (Diptera: Ceratopogonidae)	Pilgrim, J; Siozios, S; Baylis, M; Hurst, GDD	10.1128/AEM.01492-20	APPLIED AND ENVIRONMENTAL MICROBIOLOGY	2020	Culicoides impunctatus	Rickettsia Torix
1107	Transcriptome data reveal beneficial effects of Rickettsia (Rickettsiales: Rickettsiaceae) on Bemisia tabaci(Hemiptera: Aleyrodidae) through nutritional factors and defense mechanisms	Li, YH; Peng, J; Wu, QJ; Sun, JC; Zhang, PJ; Qiu, BL	10.1093/jee/toae066	Journal of Economic Entomology	2024	Bemisia tabaci	Rickettsia
1108	Transcriptomic responses of the olive fruit fly Bactrocera oleae and its symbiont Candidatus Erwinia dacicola to olive feeding	Pavlidi, N; Gioti, A; Wybouw, N; Dermauw, W; Ben-Yosef, M; Yuval, B; Jurkevich, E; Kampouraki, A; Van Leeuwen, T; Vontas, J	10.1038/srep42633	SCIENTIFIC REPORTS	2017	Bactrocera oleae	Candidatus Erwinia dacicola
1109	Transformation of the Drosophila Sex-Manipulative Endosymbiont Spiroplasma poulsonii and Persisting Hurdles for Functional Genetic Studies	Masson, F; Schüpfer, F; Jollivet, C; Lemaitre, B	10.1128/AEM.00835-20	APPLIED AND ENVIRONMENTAL MICROBIOLOGY	2020	Drosophila melanogaster	Spiroplasma poulsonii
1110	Transformation, Proliferation, and Influence on Host Performance by Three Gut Bacteria in the Rice Water Weevil (Coleoptera: Curculionidae)	Huang, YS; Huang, X; Jiang, MX	10.1093/aesa/saw097	ANNALS OF THE ENTOMOLOGICAL SOCIETY OF AMERICA	2017	Lissorhoptrus oryzophilus	Bacillus cereus
1111	Transmission modes of a pesticide-degrading symbiont of the oriental fruit fly Bactrocera dorsalis (Hendel)	Guo, ZJ; Lu, YY; Yang, F; Zeng, L; Liang, GW; Xu, YJ	10.1007/s00253-017-8551-7	APPLIED MICROBIOLOGY AND BIOTECHNOLOGY	2017	Bactrocera dorsalis	Citrobacter freundii
1112	Transmission of a Protease-Secreting Bacterial Symbiont Among Pea Aphids via Host Plants	Skaljac, M; Vogel, H; Wielsch, N; Mihajlovic, S; Vilcinskas, A	10.3389/fphys.2019.00438	FRONTIERS IN PHYSIOLOGY	2019	Acyrthosiphon pisum	Serratia symbiotica
1113	Transmission of Bacterial Symbionts With and Without Genome Erosion Between a Beetle Host and the Plant Environment	Wierz, JC; Gaube, P; Klebsch, D; Kaltenpoth, M; Flórez, LV	10.3389/fmicb.2021.715601	FRONTIERS IN MICROBIOLOGY	2021	Lagria villosa	Burkholderia
1114	Transmission, Tropism, and Biological Impacts of Torix Rickettsia in the Common Bed Bug Cimex lectularius (Hemiptera: Cimicidae)	Thongprem, P; Evison, SEF; Hurst, GDD; Otti, O	10.3389/fmicb.2020.608763	FRONTIERS IN MICROBIOLOGY	2020	Cimex lectularius	Rickettsia
1115	Transovarial Transmission of Bacteriome-Associated Symbionts in the Cicada Pycna repanda (Hemiptera: Cicadidae)	Huang, Z; Wang, DD; Li, JP; Wei, C; He, H	10.1128/AEM.02957-19	APPLIED AND ENVIRONMENTAL MICROBIOLOGY	2020	Pycna repanda	Candidatus Hodgkinia cicadicola like
1116	Tree-mediated interactions between the jack pine budworm and a mountain pine beetle fungal associate	Colgan, Lindsay J.; Erbilgin, Nadir	10.1111/j.1365-2311.2011.01283.x	Ecological Entomology	2011	Dendroctonus ponderosae	Grosmannia clavigera
1117	Tremblaya phenacola PPER: an evolutionary beta-gammaproteobacterium collage	Gil, R; Vargas-Chavez, C; López-Madrigal, S; Santos-García, D; Latorre, A; Moya, A	10.1038/ismej.2017.144	The ISME Journal	2017	Phenacoccus peruvianus	Tremblaya phenacolaPPER
1118	Tripartite symbiosis of plant-weevil-bacteria is a widespread phenomenon in the Negev Desert	Nitsan Bar-Shmuel, Elena Rogovin, Shimon Rachmilevitch, Ariel-Leib-Leonid Friedman, Oren Shelef, Ishai Hoffmann, Tamir Rosenberg, Adi Behar, Reut Shavit, Fengqun Meng & Michal Segoli	10.1038/s41598-018-20828-w	SCIENTIFIC REPORTS	2018	Conorhynchus palumbus	Citrobacter
1119	Tri-party underground symbiosis between a weevil, bacteria and a desert plant	Oren Shelef,Yael Helman,Ariel-Leib-Leonid Friedman,Adi Behar,Shimon Rachmilevitch	10.1371/journal.pone.0076588	PloS One	2013	Conorhynchus palumbus	Klebsiella pneumonia
1120	Tritrophic interactions among Macrosiphum euphorbiae aphids, their host plants and endosymbionts: investigation by a proteomic approach	Francis, F; Guillonneau, F; Leprince, P; De Pauw, E; Haubruge, E; Jia, L; Goggin, FL	10.1016/j.jinsphys.2009.12.001	JOURNAL OF INSECT PHYSIOLOGY	2010	Macrosiphum euphorbiae	Buchnera aphidicola
1121	Two Gut-Associated Yeasts in a Tephritid Fruit Fly have Contrasting Effects on Adult Attraction and Larval Survival	Piper, AM; Farnier, K; Linder, T; Speight, R; Cunningham, JP	10.1007/s10886-017-0877-1	JOURNAL OF CHEMICAL ECOLOGY	2017	Bactrocera tryoni	Hanseniaspora uvarum
1122	Two Host Clades, Two Bacterial Arsenals: Evolution through Gene Losses in Facultative Endosymbionts	Rollat-Farnier, PA; Santos-Garcia, D; Rao, Q; Sagot, MF; Silva, FJ; Henri, H; Zchori-Fein, E; Latorre, A; Moya, A; Barbe, V; Liu, SS; Wang, XW; Vavre, F; Mouton, L	10.1093/gbe/evv030	GENOME BIOLOGY AND EVOLUTION	2015	Bemisia tabaci	Candidatus Hamiltonella defensa
1123	Two new species of the genus Micromonospora: Micromonospora palomenae sp. nov. and Micromonospora harpali sp. nov. isolated from the insects	Fang, BZ; Liu, CX; Guan, XJ; Song, J; Zhao, JW; Liu, H; Li, C; Ning, WX; Wang, XJ; Xiang, WS	10.1007/s10482-015-0472-9	Antonie van Leeuwenhoek	2015	Palomena viridissima	Micromonospora palomenae sp. nov.
1124	Two novel strains of Wolbachia coexisting in both species of mulberry leafhoppers	Mitsuhashi, W; Saiki, T; Wei, W; Kawakita, H; Sato, M	10.1046/j.1365-2583.2002.00368.x	INSECT MOLECULAR BIOLOGY	2002	Hishimonoides sellatiformis	Wolbachia
1125	Two species of symbiotic bacteria present in the soybean aphid (Hemiptera: Aphididae)	Wille, BD; Hartman, GL	10.1603/022.038.0113	ENVIRONMENTAL ENTOMOLOGY	2009	Aphis glycines	Arsenophonus sp.
1126	Type III secretion systems and the evolution of mutualistic endosymbiosis	Dale, C; Plague, GR; Wang, B; Ochman, H; Moran, NA	10.1073/pnas.182213299	PROCEEDINGS OF THE NATIONAL ACADEMY OF SCIENCES OF THE UNITED STATES OF AMERICA	2002	Sitophilus zeamais	Sodalis glossinidius
1127	Ultrastructural and molecular characterization of endosymbionts of the reed beetle genus Macroplea (Chrysomelidae, Donaciinae), and proposal of "Candidatus Macropleicola appendiculatae" and "Candidatus Macropleicola muticae"	Kölsch, G; Matz-Grund, C; Pedersen, B	10.1139/w09-085	CANADIAN JOURNAL OF MICROBIOLOGY	2009	Macroplea mutica	Candidatus Macropleicola appendiculatae
1128	Unamplified, Long-Read Metagenomic Sequencing Approach to Close Endosymbiont Genomes of Low-Biomass Insect Populations	Petrone, JR; Muñoz-Beristain, A; Glusberger, PR; Russell, JT; Triplett, EW	10.3390/microorganisms10030513	MICROORGANISMS	2022	Diaphorina citri	Candidatus Carsonella ruddii
1129	Uncovering Symbionts Across the Psyllid Tree of Life and the Discovery of a New Liberibacter Species, "Candidatus" Liberibacter capsica	Kwak, Y; Sun, PL; Meduri, VR; Percy, DM; Mauck, KE; Hansen, AK	10.3389/fmicb.2021.739763	FRONTIERS IN MICROBIOLOGY	2021	Psyllidae	bacterial communities
1130	Unexpected Bacterial Origin of the Antibiotic Icosalide: Two-Tailed Depsipeptide Assembly in Multifarious Burkholderia Symbionts	Dose, B; Niehs, SP; Scherlach, K; Flórez, LV; Kaltenpoth, M; Hertweck, C	10.1021/acschembio.8b00600	ACS CHEMICAL BIOLOGY	2018	Lagria villosa	Burkholderia gladioli
1131	Unexpected mechanism of symbiont-induced reversal of insect sex: feminizing Wolbachia continuously acts on the butterfly Eurema hecabe during larval development	Narita, S; Kageyama, D; Nomura, M; Fukatsu, T	10.1128/AEM.00145-07	Applied and Environmental Microbiology	2007	Eurema hecabe	Wolbachia
1132	Unique clade of alphaproteobacterial endosymbionts induces complete cytoplasmic incompatibility in the coconut beetle	Takano, SI; Tuda, M; Takasu, K; Furuya, N; Imamura, Y; Kim, S; Tashiro, K; Iiyama, K; Tavares, M; Amaral, AC	10.1073/pnas.1618094114	PROCEEDINGS OF THE NATIONAL ACADEMY OF SCIENCES OF THE UNITED STATES OF AMERICA	2017	Brontispa longissima	Candidatus Mesenet longicola
1133	Unraveling Assemblage, Functions and Stability of the Gut Microbiota of Blattella germanica by Antibiotic Treatment	Domínguez-Santos, R; Pérez-Cobas, AE; Artacho, A; Castro, JA; Talón, I; Moya, A; García-Ferris, C; Latorre, A	10.3389/fmicb.2020.00487	FRONTIERS IN MICROBIOLOGY	2020	Blattella germanica	gut bacteria
1134	Unraveling bacterial diversity of the Indian Lac Insect Kerria lacca (Kerr) using next generation sequencing	Kandasamy, T; Ekbal, S; Kumari, K; Lohot, VD; Mohanasundaram, A; Sharma, KK	10.1007/s42690-022-00758-x	INTERNATIONAL JOURNAL OF TROPICAL INSECT SCIENCE	2022	Kerria lacca	gut bacteria
1135	Unravelling the gut bacteriome of Ips (Coleoptera: Curculionidae: Scolytinae): identifying core bacterial assemblage and their ecological relevance	Chakraborty, A; Ashraf, MZ; Modlinger, R; Synek, J; Schlyter, F; Roy, A	10.1038/s41598-020-75203-5	SCIENTIFIC REPORTS	2020	Ips sp.	Rickettsia
1136	Unravelling the relationship between the tsetse fly and its obligate symbiont Wigglesworthia: transcriptomic and metabolomic landscapes reveal highly integrated physiological networks	Bing, XL; Attardo, GM; Vigneron, A; Aksoy, E; Scolari, F; Malacrida, A; Weiss, BL; Aksoy, S	10.1098/rspb.2017.0360	PROCEEDINGS OF THE ROYAL SOCIETY B-BIOLOGICAL SCIENCES	2017	Glossina morsitans	Wigglesworthia glossinidia
1137	Unrelated facultative endosymbionts protect aphids against a fungal pathogen	Lukasik, P; van Asch, M; Guo, HF; Ferrari, J; Godfray, HCJ	10.1111/ele.12031	ECOLOGY LETTERS	2013	Acyrthosiphon pisum	Regiella
1138	Using axenic and gnotobiotic insects to examine the role of different microbes on the development and reproduction of the kissing bug Rhodnius prolixus (Hemiptera: Reduviidae)	Gilliland, CA; Patel, V; McCormick, AC; Mackett, BM; Vogel, KJ	10.1111/mec.16800	MOLECULAR ECOLOGY	2023	Rhodnius prolixus	Rhodococcus rhodnii ATCC 35None71
1139	Valorization Potential of a Novel Bacterial Strain, Bacillus altitudinis RSP75, towards Lignocellulose Bioconversion: An Assessment of Symbiotic Bacteria from the Stored Grain Pest, Tribolium castaneum	Dar, MA; Dhole, NP; Xie, RR; Pawar, KD; Ullah, K; Rahi, P; Pandit, RS; Sun, JZ	10.3390/microorganisms9091952	MICROORGANISMS	2021	Tribolium castaneum	gut bacteria
1140	Variability of Gut Microbiota Across the Life Cycle of Grapholita molesta (Lepidoptera: Tortricidae)	Wang, XL; Sun, SJ; Yang, XL; Cheng, J; Wei, HS; Li, Z; Michaud, JP; Liu, XX	10.3389/fmicb.2020.01366	Frontiers in Microbiology	2020	Grapholita molesta	gut bacteria
1141	Variable impacts of prevalent bacterial symbionts on a parasitoid used to control aphid pests of protected crops	Postic, E; Le Ralec, A; Buchard, C; Granado, C; Outreman, Y	10.1016/j.biocontrol.2020.104302	BIOLOGICAL CONTROL	2020	Acyrthosiphon malvae	Hamiltonella defensa
1142	Variation in bacterial endosymbionts associated with Iranian populations of the common pistachio psylla, Agonoscena pistaciae (Hem.: Aphalaridae)	Hosseinzadeh, M; Fekrat, L; Namaghi, HS; Zakiaghl, M	10.1007/s42690-023-00960-5	INTERNATIONAL JOURNAL OF TROPICAL INSECT SCIENCE	2023	Agonoscena pistaciae	Arsenophonus sp.
1143	Variation in bacterial endosymbionts associated with the date palm hopper, Ommatissus lybicus populations	Karimi, S; Izadi, H; Seyahooei, MA; Bagheri, A; Khodaygan, P	10.1017/S0007485317000633	BULLETIN OF ENTOMOLOGICAL RESEARCH	2018	Ommatissus lybicus	Candidatus Sulcia muelleri
1144	Variation in gut microbial communities of Chilo suppressalis in the typical bivoltine areas of northern China	Zhang, JT; Chen, C; Zhu, KX; Ma, HT; Fu, ZY; Tan, H; Wang, XY	10.1111/jen.13016	Journal of Applied Entomology	2022	Chilo suppressalis	gut bacteria
1145	Variation in resistance to parasitism in aphids is due to symbionts not host genotype	Oliver, KM; Moran, NA; Hunter, MS	10.1073/pnas.0506131102	Proceedings of the National Academy of Sciences of the United States of America	2005	Acyrthosiphon pisum	Hamiltonella defensa
1146	Variation of Helicoverpa armigera symbionts across developmental stages and geographic locations	Zhao, CC; Wang, L; Zhang, KX; Zhu, XZ; Li, DY; Ji, JC; Luo, JY; Cui, JJ	10.3389/fmicb.2023.1251627	FRONTIERS IN MICROBIOLOGY	2023	Helicoverpa armigera	Bacillus
1147	Vertical Transmission at the Pathogen-Symbiont Interface: Serratia symbiotica and Aphids	Perreau, J; Patel, DJ; Anderson, H; Maeda, GP; Elston, KM; Barrick, JE; Moran, NA	10.1128/mbio.00359-21	MBIO	2021	Aphis gossypii	Serratia symbiotica
1148	Vertical Transmission of a Drosophila Endosymbiont Via Cooption of the Yolk Transport and Internalization Machinery	Herren, JK; Paredes, JC; Schüpfer, F; Lemaitre, B	10.1128/mbio.00532-12	MBIO	2013	Drosophila melanogaster	Spiroplasma poulsonii
1149	Viral load, not food availability or temperature, predicts colony longevity in an invasive eusocial wasp with plastic life history	Loope, KJ; Rankin, EEW	10.1038/s41598-021-89607-4	SCIENTIFIC REPORTS	2021	Vespula penalica	Arsenophonus sp.
1150	Vitellogenin Facilitates Associations between the Whitefly and a Bacteriocyte Symbiont	Sun, X; Liu, BQ; Chen, ZB; Li, CQ; Li, XY; Hong, JS; Luan, JB	10.1128/mbio.02990-22	MBIO	2023	Bemisia tabaci	Candidatus Portiera aleyrodidarum
1151	Volatile organic compounds influence the interaction of the Eurasian spruce bark beetle (Ips typographus) with its fungal symbionts	Kandasamy, D; Gershenzon, J; Andersson, MN; Hammerbacher, A	10.1038/s41396-019-0390-3	ISME JOURNAL	2019	Ips typographus	Endoconidiophora polonica
1152	Volatiles of bacteria associated with parasitoid habitats elicit distinct olfactory responses in an aphid parasitoid and its hyperparasitoid	Goelen, Tim; Sobhy, Islam S.; Vanderaa, Christophe; De Boer, Jetske G.; Delvigne, Frank; Francis, Frédéric; Wäckers, Felix; Rediers, Hans; Verstrepen, Kevin J.; Wenseleers, Tom; Jacquemyn, Hans; Lievens, Bart	10.1111/1365-2435.13503	Functional Ecology	2020	Aphidius colemani	Corynebacterium sputi
1153	Volatiles of fungal cultivars act as cues for host-selection in the fungus-farming ambrosia beetle Xylosandrus germanus	Gugliuzzo, A; Kreuzwieser, J; Ranger, CM; Garzia, GT; Biondi, A; Biedermann, PHW	10.3389/fmicb.2023.1151078	FRONTIERS IN MICROBIOLOGY	2023	Xylosandrus germanus	Acremonium sp.
1154	Weevil endosymbiont dynamics is associated with a clamping of immunity	Masson, F; Moné, Y; Vigneron, A; Vallier, A; Parisot, N; Vincent-Monégat, C; Balmand, S; Carpentier, MC; Zaidman-Rémy, A; Heddi, A	10.1186/s12864-015-2048-5	BMC GENOMICS	2015	Sitophilus oryzae	Sodalis pierantonius
1155	What do we know about biological nitrogen fixation in insects? Evidence and implications for the insect and the ecosystem	Bar-Shmuel, N; Behar, A; Segoli, M	10.1111/1744-7917.12697	INSECT SCIENCE	2020	Conorhynchus palumbus	gut bacteria
1156	When your host shuts down: larval diapause impacts host-microbiome interactions in Nasonia vitripennis	Dittmer, J; Brucker, RM	10.1186/s40168-021-01037-6	MICROBIOME	2021	Nasonia vitripennis	diapause-related microbiome
1157	Whole-Genome Sequence of the Wolbachia Strain wTcon, an Endosymbiont of the Confused Flour Beetle, Tribolium confusum	Gharabigloozare, Y; Wähling, A; Bleidorn, C	10.1128/mra.01144-21	MICROBIOLOGY RESOURCE ANNOUNCEMENTS	2022	Tribolium confusum	Wolbachia wTcon
1158	Wild specimens of sand fly phlebotomine Lutzomyia evansi, vector of leishmaniasis, show high abundance of Methylobacterium and natural carriage of Wolbachia and Cardinium types in the midgut microbiome	Vivero, RJ; Villegas-Plazas, M; Cadavid-Restrepo, GE; Moreno-Herrera, CX; Uribe, SI; Junca, H	10.1038/s41598-019-53769-z	SCIENTIFIC REPORTS	2019	Lutzomyia evansi	Cardinium
1159	Wolbachia affects sleep behavior in Drosophila melanogaster	Bi, Jie; Sehgal, Amita; Williams, Julie A.; Wang, Yu-Feng	10.1016/j.jinsphys.2018.02.011	Journal of Insect Physiology	2018	Drosophila melanogaster	Wolbachia
1160	Wolbachia and Virus Alter the Host Transcriptome at the Interface of Nucleotide Metabolism Pathways	Lindsey, ARI; Bhattacharya, T; Hardy, RW; Newton, ILG	10.1128/mbio.03472-20	MBIO	2021	Drosophila melanogaster	Wolbachia
1161	Wolbachia bacteria affect rice striped stem borer (Chilo suppressalis) susceptibility to two insecticides	Shuang LEI, Fan ZHANG, Yueli YUN, Wenhui ZHOU, Yu PENG	None	BULLETIN OF INSECTOLOGY	2020	Anopheles barbirostris	Bacillus sp.
1162	Wolbachia causes cytoplasmic incompatibility but not male-killing in a grain pest beetle	Kiefer, JST; Schmidt, G; Krüsemer, R; Kaltenpoth, M; Engl, T	10.1111/mec.16717	MOLECULAR ECOLOGY	2022	Oryzaephilus surinamensis	Wolbachia strain wSur
1163	Wolbachia dominance influences the Culex quinquefasciatus microbiota	Flores, GAM; Lopez, RP; Cerrudo, CS; Perotti, MA; Consolo, VF; Berón, CM	10.1038/s41598-023-46067-2	SCIENTIFIC REPORTS	2023	Culex quinquefasciatus	Penicillium
1164	Wolbachia enhances expression of NlCYP4CE1 in Nilaparvata lugens in response to imidacloprid stress	Cai, TW; Zhang, YH; Liu, Y; Deng, XQ; He, S; Li, JH; Wan, H	10.1111/1744-7917.12834	INSECT SCIENCE	2021	Nilaparvata lugens	Wolbachia
1165	Wolbachia impairs post-eclosion host preference in a parasitoid wasp	Abrun, P; Ashouri, A; Duplouy, A; Farahani, HK	10.1007/s00114-021-01727-z	SCIENCE OF NATURE	2021	Trichogramma brassicae	Wolbachia
1166	Wolbachia improves the performance of an invasive fly after a diet shift	Deconninck, G; Larges, J; Henri, H; Beaugeard, L; Foray, V; Pincebourde, S	10.1007/s10340-023-01739-w	JOURNAL OF PEST SCIENCE	2024	Drosophila suzukii	Wolbachia
1167	Wolbachia in a major African crop pest increases susceptibility to viral disease rather than protects	Graham, RI; Grzywacz, D; Mushobozi, WL; Wilson, K	10.1111/j.1461-0248.2012.01820.x	ECOLOGY LETTERS	2012	Spodoptera exempta	Wolbachia
1168	Wolbachia induce cytoplasmic incompatibility and affect mate preference in Habrobracon hebetor to increase the chance of its transmission to the next generation	Bagheri, Z; Talebi, AA; Asgari, S; Mehrabadi, M	10.1016/j.jip.2019.02.005	JOURNAL OF INVERTEBRATE PATHOLOGY	2019	Habrobracon hebetor	Wolbachia
1169	Wolbachia induces costs to life-history and reproductive traits in the moth, Ephestia kuehniella	Sumida, Y; Katsuki, M; Okada, K; Okayama, K; Lewis, Z	10.1016/j.jspr.2017.02.003	JOURNAL OF STORED PRODUCTS RESEARCH	2017	Ephestia kuehniella	Wolbachia
1170	Wolbachia induces reactive oxygen species (ROS)-dependent activation of the Toll pathway to control dengue virus in the mosquito Aedes aegypti	Pan, XL; Zhou, GL; Wu, JH; Bian, GW; Lu, P; Raikhel, AS; Xi, ZY	10.1073/pnas.1116932108	PROCEEDINGS OF THE NATIONAL ACADEMY OF SCIENCES OF THE UNITED STATES OF AMERICA	2012	Aedes aegypti	Wolbachia
1171	Wolbachia infection in Cotesia sesamiae (Hymenoptera: Braconidae) causes cytoplasmic incompatibility: implications for biological control	Mochiah, MB; Ngi-Song, AJ; Overholt, WA; Stouthamer, R	10.1016/S1049-9644(02)00045-2	Biological Control	2002	Cotesia sesamiae	Wolbachia
1172	Wolbachia infection in native populations of Blattella germanica and Periplaneta americana	Choubdar, N; Karimian, F; Koosha, M; Nejati, J; Kordshouli, RS; Azarm, A; Oshaghi, MA	10.1371/journal.pone.0284704	PLOS ONE	2023	Blattella germanica	Wolbachia
1173	Wolbachia Infection of Neoceratitis asiatica (Diptera: Tephritidae)	Wang, XX; Li, ZH; Zhang, R; He, J; Zhao, ZH; Wei, SH; Liu, LJ	10.1653/024.102.0120	FLORIDA ENTOMOLOGIST	2019	Neoceratitis asiatica	Wolbachia
1174	Wolbachia Influences the Production of Octopamine and Affects Drosophila Male Aggression	Rohrscheib, CE; Bondy, E; Josh, P; Riegler, M; Eyles, D; van Swinderen, B; Weible, MW; Brownlie, JC	10.1128/AEM.00573-15	APPLIED AND ENVIRONMENTAL MICROBIOLOGY	2015	Drosophila melanogaster	Wolbachia
1175	Wolbachia Invades Anopheles stephensi Populations and Induces Refractoriness to Plasmodium Infection	Bian, GW; Joshi, D; Dong, YM; Lu, P; Zhou, GL; Pan, XL; Xu, Y; Dimopoulos, G; Xi, ZY	10.1126/science.1236192	SCIENCE	2013	Anopheles stephensi	Wolbachia
1176	Wolbachia is present in the European grapevine moth	Pazian, M; Bacala, E; Rei, FT; Nobre, T	10.1111/jen.12774	JOURNAL OF APPLIED ENTOMOLOGY	2020	Lobesia botrana	Wolbachia
1177	Wolbachia localization during Laodelphax striatellus embryogenesis	Guo, Y; Gong, JT; Mo, PW; Huang, HJ; Hong, XY	10.1016/j.jinsphys.2019.05.006	JOURNAL OF INSECT PHYSIOLOGY	2019	Laodelphax striatellus	Wolbachia wStri
1178	Wolbachia pipientis modulates metabolism and immunity during Aedes fluviatilis oogenesis	da Silva, JN; Conceicao, CC; de Brito, GCR; Santos, DC; da Silva, RM; Arcanjo, A; Sorgine, MHF; de Oliveira, PL; Moreira, LA; Vaz, ID; Logullo, C	10.1016/j.ibmb.2022.103776	INSECT BIOCHEMISTRY AND MOLECULAR BIOLOGY	2022	Aedes fluviatilis	Wolbachia
1179	Wolbachia protects Drosophila melanogaster against two naturally occurring and virulent viral pathogens	Bruner-Montero, G; Jiggins, FM	10.1038/s41598-023-35726-z	SCIENTIFIC REPORTS	2023	Drosophila melanogaster	Wolbachia
1180	Wolbachia symbionts control sex in a parasitoid wasp using a horizontally acquired gene	Li, C; Li, CQ; Chen, ZB; Liu, BQ; Sun, X; Wei, KH; Li, CY; Luan, JB	10.1016/j.cub.2024.04.035	CURRENT BIOLOGY	2024	Encarsia formosa	Wolbachia
1181	Wolbachia titers are relate to sex determination of Trichogramma pretiosum	Xiao, ZT; Xu, X; Liang, QL; Zhu, CY; He, XY; Hu, RL; He, YR; Wang, DS	10.1007/s10340-023-01727-0	JOURNAL OF PEST SCIENCE	2024	Trichogramma pretiosum	Wolbachia
1182	Wolbachia strain wMel induces cytoplasmic incompatibility and blocks dengue transmission in Aedes albopictus	Blagrove, MSC; Arias-Goeta, C; Failloux, AB; Sinkins, SP	10.1073/pnas.1112021108	Proceedings of the National Academy of Sciences of the United States of America	2012	Aedes albopictus	Wolbachia wAlbA
1183	Wolbachia supplement biotin and riboflavin to enhance reproduction in planthoppers	Ju, JF; Bing, XL; Zhao, DS; Guo, Y; Xi, ZY; Hoffmann, AA; Zhang, KJ; Huang, HJ; Gong, JT; Zhang, X; Hong, XY	10.1038/s41396-019-0559-9	The ISME Journal	2019	Laodelphax striatellus	Wolbachia
1184	Wolbachia, normally a symbiont of Drosophila, can be virulent, causing degeneration and early death	Min, KT; Benzer, S	10.1073/pnas.94.20.10792	Proceedings of the National Academy of Sciences of the United States of America	1997	Drosophila melanogaster	Wolbachia popcorn
1185	Wolbachia-driven selective sweep in a range expanding insect species	Deng, JC; Assandri, G; Chauhan, P; Futahashi, R; Galimberti, A; Hansson, B; Lancaster, LT; Takahashi, Y; Svensson, E; Duplouy, A	10.1186/s12862-021-01906-6	BMC ECOLOGY AND EVOLUTION	2021	Ischnura elegans	bacteria
1186	Wolbachia-induced cytoplasmic incompatibility as a means for insect pest population control	Zabalou, S; Riegler, M; Theodorakopoulou, M; Stauffer, C; Savakis, C; Bourtzis, K	10.1073/pnas.0403853101	PROCEEDINGS OF THE NATIONAL ACADEMY OF SCIENCES OF THE UNITED STATES OF AMERICA	2004	Ceratitis capitata	Wolbachia
1187	Wolbachia-induced feminisation newly found in Eurema hecabe, a sibling species of Eurema mandarina (Lepidoptera: Pieridae)	Narita, S; Kageyama, D; Hiroki, M; Sanpei, T; Hashimoto, S; Kamitoh, T; Kato, Y	10.1111/j.1365-2311.2011.01274.x	ECOLOGICAL ENTOMOLOGY	2011	Euchloe hecabe	Wolbachia
1188	Wolbachia-infected Trichogramma dendrolimi is outcompeted by its uninfected counterpart in superparasitism but does not have developmental delay	Zhou, JC; Shang, D; Liu, SM; Zhang, C; Huo, LX; Zhang, LS; Dong, H	10.1002/ps.7269	PEST MANAGEMENT SCIENCE	2023	Trichogramma	Wolbachia
1189	Wood fibers are a crucial microhabitat for cellulose- and xylan- degrading bacteria in the hindgut of the wood-feeding beetle Odontotaenius disjunctus	Schwarz, M; Beza-Beza, CF; Mikaelyan, A	10.3389/fmicb.2023.1173696	FRONTIERS IN MICROBIOLOGY	2023	Odontotaenius disjunctus	Lactococcus
1190	Xylocopa caerulea and Xylocopa auripennis harbor a homologous gut microbiome related to that of eusocial bees	Gu, YF; Han, WS; Wang, YQ; Liang, DL; Gao, JL; Zhong, YH; Zhao, S; Wang, SJ	10.3389/fmicb.2023.1124964	FRONTIERS IN MICROBIOLOGY	2023	Xylocopa auripennis	gut bacteria
1191	Xylosandrus crassiusculus (Motschulsky) (Coleoptera: Curculionidae) and Its Fungal Symbiont Ambrosiella roeperi Associated with Arecanut Kernel Decay in Karnataka, India	Thube, SH; Pandian, TP; Bhavishya, A; Babu, M; Josephrajkumar, A; Chaithra, M; Hegde, V; Ruzzier, E	10.3390/insects13010067	Insects	2022	Xylosandrus crassiusculus	Ambrosiella roeperi
1192	Yeast associated with flower longicorn beetle Leptura ochraceofasciata (Cerambycidae: Lepturinae), with implication for its function in symbiosis	Kishigami, M; Matsuoka, F; Maeno, A; Yamagishi, S; Abe, H; Toki, W	10.1371/journal.pone.0282351	PLOS ONE	2023	Leptura ochraceofasciata	Scheffersomyces insectosa
1193	Yeast Associated with the Ambrosia Beetle, Platypus koryoensis, the Pest of Oak Trees in Korea	Yun, YH; Suh, DY; Dal Yoo, H; Oh, MH; Kim, SH	10.5941/MYCO.2015.43.4.458	MYCOBIOLOGY	2015	Platypus koryoensis	Candida kashinagacola
1194	Yeast, not fruit volatiles mediate Drosophila melanogaster attraction, oviposition and development	Becher, Paul G.; Flick, Gerhard; Rozpędowska, Elżbieta; Schmidt, Alexandra; Hagman, Arne; Lebreton, Sébastien; Larsson, Mattias C.; Hansson, Bill S.; Piškur, Jure; Witzgall, Peter; Bengtsson, Marie	10.1111/j.1365-2435.2012.02006.x	Functional Ecology	2012	Drosophila melanogaster	Accharomyces cerevisiae
1195	Yeast: An Overlooked Component of Bactrocera tryoni (Diptera: Tephritidae) Larval Gut Microbiota	Deutscher, AT; Reynolds, OL; Chapman, TA	10.1093/jee/tow262	JOURNAL OF ECONOMIC ENTOMOLOGY	2017	Bactrocera tryoni	Amylostereum
1196	Assessment of the Constraints and Challenges in Avocado (Persea Americana Mill.) Production and Marketing in Southern Ethiopia	Sina, B; Demissie, H; Rezene, Y	10.1080/15538362.2024.2317775	INTERNATIONAL JOURNAL OF FRUIT SCIENCE	2024	None	None
1197	Pathogenicity and virulence of Yersinia	Seabaugh, JA; Anderson, DM	10.1080/21505594.2024.2316439	VIRULENCE	2024	None	None
1198	Environmental Factors and the Symbiont Cardinium Influence the Bacterial Microbiome of Spider Mites Across the Landscape	Liu, HH; Chen, L; Shao, HB; Gao, S; Hong, XY; Bing, XL	10.1007/s00248-023-02314-7	MICROBIAL ECOLOGY	2024	None	None
1199	Molecular Characterisation of Faecal Bacterial Assemblages Among Four Species of Syntopic Odonates	Morrill, A; Forbes, MR; Vesterinen, EJ; Tamminen, M; Sääksjärvi, IE; Kaunisto, KM	10.1007/s00248-023-02328-1	MICROBIAL ECOLOGY	2024	None	None
1200	Protease S of entomopathogenic bacterium Photorhabdus laumondii: expression, purification and effect on greater wax moth Galleria mellonella	Svetlova, AO; Karaseva, MA; Berdyshev, IM; Chukhontseva, KN; Pobeguts, OV; Galyamina, MA; Smirnov, IP; Polyakov, NB; Zavialova, MG; Kostrov, SV; Demidyuk, IV	10.1007/s11033-024-09654-8	MOLECULAR BIOLOGY REPORTS	2024	None	None
1201	Contrasting gut bacteriomes unveiled between wild Antheraea assamensis Helfer (Lepidoptera: Saturniidae) and domesticated Bombyx mori L. (Lepidoptera: Bombycidae) silkworms	Subrahmanyam, G; Thirupathaiah, Y; Vijay, N; Debnath, R; Arunkumar, KP; Gadwala, M; Sangannavar, PA; Moorthy, SM; Chutia, M	10.1007/s11033-024-09629-9	MOLECULAR BIOLOGY REPORTS	2024	None	None
1202	Shaping the Microbial Landscape: Parasitoid-Driven Modifications of Bactrocera dorsalis Microbiota	Gwokyalya, R; Herren, JK; Weldon, CW; Ndlela, S; Gichuhi, J; Ongeso, N; Wairimu, AW; Ekesi, S; Mohamed, SA	10.1007/s00248-024-02393-0	MICROBIAL ECOLOGY	2024	None	None
1203	Impact of Larval Food Source on the Stability of the Bactrocera dorsalis Microbiome	Kempraj, V; Auth, J; Cha, DH; Mason, CJ	10.1007/s00248-024-02352-9	MICROBIAL ECOLOGY	2024	None	None
1204	Screening of reference genes for gene expression study in different tissues from the transcriptome data of the vector leafhopper Psammotettix striatus	Yuan, FM; Xie, Z; Li, Z; Lian, PC; Wei, C	10.1016/j.gene.2024.148696	GENE	2024	None	None
1205	Euwallacea perbrevis (Schedl, 1951) and associated novel fungal symbiont, Fusarium sp.: A potential cause of wilting in cocoa, Theobroma cacao in India	Thube, SH; Pandian, RTP; Rajkumar, M; Babu, M; Josephrajkumar, A; Santhoshkumar, P; Kumar, BJN; Hegde, V; Patil, B; Rajashekara, H; Prabhulinga, T; Fand, BB; Gawande, S; Nagrale, D; Devindrappa, M; Rajesh, MK	10.1016/j.cropro.2024.106754	CROP PROTECTION	2024	None	None
1206	Detoxification of phoxim by a gut bacterium of Delia antiqua	Zhou, FY; Wu, XQ; Fan, SS; Zhao, XY; Li, MM; Song, FY; Huang, YJ; Zhang, XJ	10.1016/j.scitotenv.2024.173866	SCIENCE OF THE TOTAL ENVIRONMENT	2024	None	None
1207	Biological pest control potential of symbiotic fungal endophytes of cool-season grasses	Mohammadi, R; Nami, Y; Tajaddod, S	10.1016/j.cropro.2024.106751	CROP PROTECTION	2024	None	None
1208	Gut pathobiome mediates behavioral and developmental disorders in biotoxin-exposed amphibians	Pan, QQ; Lv, TX; Xu, HR; Fang, HD; Li, M; Zhu, JP; Wang, Y; Fan, XY; Xu, P; Wang, XG; Wang, QW; Matsumoto, H; Wang, MC	10.1016/j.ese.2024.100415	ENVIRONMENTAL SCIENCE AND ECOTECHNOLOGY	2024	None	None
1209	Greener green: The environmental impacts of the Canadian cannabis industry	Brousseau, VD; Goldstein, BP; Lachapelle, M; Tazi, I; Lefsrud, M	10.1016/j.resconrec.2024.107737	RESOURCES CONSERVATION AND RECYCLING	2024	None	None
1210	Clines of resistance to parasitoids: the multifarious effects of temperature on defensive symbioses in insects	Hudson, CM; Stalder, D; Vorburger, C	10.1016/j.cois.2024.101208	CURRENT OPINION IN INSECT SCIENCE	2024	None	None
1211	Exploring the Impact of a Nontoxic Foliar Fungal Endophyte on Regrowth Post-Defoliation in Tall Fescue (Lolium arundinaceum) Plants	Ueno, AC; Casas, C; Hourcastagne, M; Gundel, PE	10.1111/jac.12715	JOURNAL OF AGRONOMY AND CROP SCIENCE	2024	None	None
1212	Framework for valorizing waste- and by-products through insects and their microbiomes for food and feed	Muurmann, AT; Banovic, M; Gilbert, MTP; Sogari, G; Limborg, MT; Sicheritz-Pontén, T; Bahrndorff, S	10.1016/j.foodres.2024.114358	FOOD RESEARCH INTERNATIONAL	2024	None	None
1213	Entomopathogenic fungi in crops protection with an emphasis on bioactive metabolites and biological activities	Shahbaz, M; Palaniveloo, K; Tan, YS; Palasuberniam, P; Ilyas, N; Wiart, C; Seelan, JSS	10.1007/s11274-024-04022-x	WORLD JOURNAL OF MICROBIOLOGY & BIOTECHNOLOGY	2024	None	None
1214	Soil contribution to the cobalamin (vitamin B12) supply of terrestrial organisms	Jörgensen, AM; Joergensen, RG	10.1007/s00374-024-01828-7	BIOLOGY AND FERTILITY OF SOILS	2024	None	None
1215	The crane fly glycosylated triketide δ-lactone cornicinine elicits akinete differentiation of the cyanobiont in aquatic Azolla fern symbioses	Güngör, E; Savary, J; Adema, K; Dijkhuizen, LW; Keilwagen, J; Himmelbach, A; Mascher, M; Koppers, N; Bräutigam, A; Van Hove, C; Riant, O; Nierzwicki-Bauer, S; Schluepmann, H	10.1111/pce.14907	PLANT CELL AND ENVIRONMENT	2024	None	None
1216	Structural variation of ant nests mediates the local distribution and abundance of an associate	Parmentier, T; Braem, S	10.1111/eea.13429	ENTOMOLOGIA EXPERIMENTALIS ET APPLICATA	2024	None	None
1217	A newly discovered bacterial symbiont in the aphid microbiome identified through 16S rRNA sequencing	Zepeda-Paulo, F; Romero, V; Celis-Diez, JL; Lavandero, B	10.1007/s13199-024-01000-7	SYMBIOSIS	2024	None	None
1218	Novel transinfections of Rickettsiella do not affect insecticide tolerance in Myzus persicae, Rhopalosiphum padi, or Diuraphis noxia (Hemiptera: Aphididae)	Dorai, APS; Umina, PA; Chirgwin, E; Yang, Q; Gu, XY; Thia, J; Hoffmann, A	10.1093/jee/toae136	JOURNAL OF ECONOMIC ENTOMOLOGY	2024	None	None
1219	Severe Allergy as a Chronic Inflammatory Condition From a Systems Biology Perspective	Dolset, MID; Pablo-Torres, C; Contreras, N; Couto-Rodríguez, A; Escolar-Peña, A; Graña-Castro, O; Izquierdo, E; López-Rodríguez, JC; Macías-Camero, A; Pérez-Gordo, M; Villaseñor, A; Zubeldia-Varela, E; Barber, D; Escribese, MM	10.1111/cea.14517	CLINICAL AND EXPERIMENTAL ALLERGY	2024	None	None
1220	How frequently are insects wounded in the wild? A case study using Drosophila melanogaster	Subasi, BS; Grabe, V; Kaltenpoth, M; Rolff, J; Armitage, SAO	10.1098/rsos.240256	ROYAL SOCIETY OPEN SCIENCE	2024	None	None
1221	Stable flies are bona fide carriers of mastitis-associated bacteria	Sommer, AJ; Kettner, JE; Coon, KL	10.1128/msphere.00336-24	MSPHERE	2024	None	None
1222	Aphid adaptation in a changing environment through their bacterial endosymbionts: an overview, including a new major cereal pest (Rhopalosiphum maidis (Fitch) scenario	Csorba, AB; Dinescu, S; Pircalabioru, GG; Fora, CG; Bálint, J; Loxdale, HD; Balog, A	10.1007/s13199-024-00999-z	SYMBIOSIS	2024	None	None
1223	With a little help from my friends: the roles of microbial symbionts in insect populations and communities	Lukasik, P; Kolasa, MR	10.1098/rstb.2023.0122	PHILOSOPHICAL TRANSACTIONS OF THE ROYAL SOCIETY B-BIOLOGICAL SCIENCES	2024	None	None
1224	Metatranscriptomic analysis of common mosquito vector species in the Canadian Prairies	Baril, C; Cassone, BJ	10.1128/msphere.00203-24	MSPHERE	2024	None	None
1225	Effects of abamectin nanocapsules on bees through host physiology, immune function, and gut microbiome	Guo, DZ; Wang, Y; Li, ZY; Zhang, DX; Wang, C; Wang, HF; Liu, ZG; Liu, F; Guo, XQ; Wang, NX; Xu, BH; Gao, Z	10.1016/j.scitotenv.2024.172738	SCIENCE OF THE TOTAL ENVIRONMENT	2024	None	None
1226	Herbivory by Leaf-Cutting Ants: Exploring the Jasmonate Response in Host and Non-Host Plants	Müller, AT; Ossetek, KL; Mithöfer, A	10.1007/s10886-024-01519-5	JOURNAL OF CHEMICAL ECOLOGY	2024	None	None
1227	Phenylphenalenones and Linear Diarylheptanoid Derivatives Are Biosynthesized via Parallel Routes in Musella lasiocarpa, the Chinese Dwarf Banana	Lyu, H; Ernst, L; Nakamura, Y; Okamura, Y; Köllner, TG; Luck, K; Liu, BY; Chen, Y; Beerhues, L; Gershenzon, J; Paetz, C	10.1021/acs.orglett.4c01750	ORGANIC LETTERS	2024	None	None
1228	The insect microbiome is a vast source of bioactive small molecules	Grundmann, CO; Guzman, J; Vilcinskas, A; Pupo, MT	10.1039/d3np00054k	NATURAL PRODUCT REPORTS	2024	None	None
1229	Bioprospecting the gut microbiome of major weevil pests of banana (May, 10.1007/s42690-024-01201-z, 2024)	Puranikmeenal, S; Vyas, M; Byregowda, VY; Govindaraju, GK; Gandham, K; Damodaram, KJP	10.1007/s42690-024-01276-8	INTERNATIONAL JOURNAL OF TROPICAL INSECT SCIENCE	2024	None	None
1230	Functions and regulations of insect gut bacteria	Han, SC; Akhtar, MR; Xia, XF	10.1002/ps.8261	PEST MANAGEMENT SCIENCE	2024	None	None
1231	Intracellular defensive symbiont is culturable and capable of transovarial, vertical transmission	Maeda, GP; Kelly, MK; Sundar, A; Moran, NA	10.1128/mbio.03253-23	MBIO	2024	None	None
1232	Shifting of food sources affect abundance of yeast like symbionts in Lasioderma serricorne (F.)	Clinton, PX; Srinivasan, TS; Cruz, AP; Premachandran, K	10.1111/jen.13268	JOURNAL OF APPLIED ENTOMOLOGY	2024	None	None
1233	Genome reduction and horizontal gene transfer in the evolution of Endomicrobia-rise and fall of an intracellular symbiosis with termite gut flagellates	Mies, US; Hervé, V; Kropp, T; Platt, K; Sillam-Dussès, D; Sobotník, J; Brune, A	10.1128/mbio.00826-24	MBIO	2024	None	None
1234	Segregation of endosymbionts in complex symbiotic system of cicadas providing novel insights into microbial symbioses and evolutionary dynamics of symbiotic organs in sap-feeding insects	Huang, Z; Wang, DD; Zhou, JR; He, H; Wei, C	10.1186/s12983-024-00536-0	FRONTIERS IN ZOOLOGY	2024	None	None
1235	Fusarium euwallaceae, symbiont of the paninvasive polyphagous shot hole borer, is pathogenic to cultivated but not wild olive trees in South Africa	Crous, CJ; Roets, F	10.1007/s42161-024-01675-3	JOURNAL OF PLANT PATHOLOGY	2024	None	None
1236	Exploring the potential of insect gut microbes for advancing renewable energy production	Fu, C; Shah, AA; Alissa, M; Alsuwat, MA; Ullah, S; Khan, MS; Zaman, A	10.1111/jen.13311	JOURNAL OF APPLIED ENTOMOLOGY	2024	None	None
1237	Trichoderma metabolites 6-pentyl-α-pyrone and harzianic acid affect the reproduction and microbiome of Bactrocera oleae	Jesu, G; Vinale, F; Lorito, M; Laudonia, S	10.1007/s10340-024-01796-9	JOURNAL OF PEST SCIENCE	2024	None	None
1238	Comparative study of the gut microbial community structure of Spodoptera frugiperda and Spodoptera literal (Lepidoptera)	Chen, YP; Chen, Y; Li, YH; Du, EW; Sun, ZX; Lu, ZH; Gui, FR	10.7717/peerj.17450	PEERJ	2024	None	None
1239	Drought-induced assembly of rhizosphere mycobiomes shows beneficial effects on plant growth	Pan, YS; Liu, BH; Zhang, WY; Zhuang, S; Wang, HZ; Chen, JY; Xiao, L; Li, YZ; Han, DF	10.1128/msystems.00354-24	MSYSTEMS	2024	None	None
1240	Understanding the Ecological Robustness and Adaptability of the Gut Microbiome in Plastic-Degrading Superworms (Zophobas atratus) in Response to Microplastics and Antibiotics	Lu, BY; Lou, Y; Wang, J; Liu, Q; Yang, SS; Ren, NQ; Wu, WM; Xing, DF	10.1021/acs.est.4c01692	ENVIRONMENTAL SCIENCE & TECHNOLOGY	2024	None	None
1241	Wolbachia endosymbionts in Drosophila regulate the resistance to Zika virus infection in a sex dependent manner	Tafesh-Edwards, G; Karavioti, MK; Markollari, K; Bunnell, D; Chtarbanova, S; Eleftherianos, I	10.3389/fmicb.2024.1380647	FRONTIERS IN MICROBIOLOGY	2024	None	None
1242	Expression of a viral ecdysteroid UDP-glucosyltransferase enhanced the insecticidal activity of the insect pathogenic fungus Beauveria bassiana	Zhu, SA; Feng, XY; Liu, Y; Jin, D; Luo, XY; Fan, YH	10.1002/ps.8204	PEST MANAGEMENT SCIENCE	2024	None	None
1243	Fungi associated with ambrosia beetle Xylosandrus germanus in Slovakia	Pastircáková, K; Baková, K; Adamcíková, K; Barta, M; Lalík, M; Pavlík, M; Kunca, A; Galko, J; Pastircák, M	10.1007/s11756-024-01712-7	BIOLOGIA	2024	None	None
1244	A limited concentration range of diaphorin, a polyketide produced by a bacterial symbiont of the Asian citrus psyllid, promotes the in vitro gene expression with bacterial ribosomes	Takasu, R; Izu, T; Nakabachi, A	10.1128/spectrum.00170-24	MICROBIOLOGY SPECTRUM	2024	None	None
1245	Reproductive manipulation: Wolbachia induce host parthenogenesis using a stolen transformer	Engl, T	10.1016/j.cub.2024.04.076	CURRENT BIOLOGY	2024	None	None
1246	Microbial Symbiont-Based Detoxification of Different Phytotoxins and Synthetic Toxic Chemicals in Insect Pests and Pollinators	Kline, O; Joshi, NK	10.3390/jox14020043	JOURNAL OF XENOBIOTICS	2024	None	None
1247	Microbiome toxicology - bacterial activation and detoxification of insecticidal compounds	Peterson, BF	10.1016/j.cois.2024.101192	CURRENT OPINION IN INSECT SCIENCE	2024	None	None
1248	Radical innovation breakthroughs of biodegradation of plastics by insects: history, present and future perspectives	Yang, SS; Wu, WM; Bertocchini, F; Benbow, ME; Devipriya, SP; Cha, HJ; Peng, BY; Ding, MQ; He, L; Li, MX; Cui, CH; Shi, SN; Sun, HJ; Pang, JW; He, DF; Zhang, YL; Yang, J; Hou, DY; Xing, DF; Ren, NQ; Ding, J; Criddle, CS	10.1007/s11783-024-1838-x	FRONTIERS OF ENVIRONMENTAL SCIENCE & ENGINEERING	2024	None	None
1249	Nature's Plastic Predators: A Comprehensive and Bibliometric Review of Plastivore Insects	Boctor, J; Pandey, G; Xu, W; Murphy, DV; Hoyle, FC	10.3390/polym16121671	POLYMERS	2024	None	None
1250	Metabolomics and microbiome provide new insights into mechanisms of the variations between the larva and adult stages of the Model Beetle Tribolium castaneum (Herbst)	Bi, J; Zhang, LR; He, YP	10.1016/j.aspen.2024.102241	JOURNAL OF ASIA-PACIFIC ENTOMOLOGY	2024	None	None
1251	Impact of symbiotic insect-specific viruses on mosquito vector for arboviruses	de Faria, IJS; de Almeida, JPP; Marques, JT	10.1016/j.cois.2024.101194	CURRENT OPINION IN INSECT SCIENCE	2024	None	None
1252	Characterisation and toxins analysis of symbiotic bacteria Photorhabdus luminescens isolated from Heterorhabditis indica ICRI-18 strain	Joel, A; Siva, KMM; Jayanthi, A	10.25303/1906rjbt056062	RESEARCH JOURNAL OF BIOTECHNOLOGY	2024	None	None
1253	How do phytophagous insects affect phyllosphere fungi? Tracking fungi from milkweed to monarch caterpillar frass reveals communities dominated by fungal yeast	Oono, R; Chou, V; Irving, M	10.1111/1758-2229.13213	ENVIRONMENTAL MICROBIOLOGY REPORTS	2024	None	None
1254	Insecticide resistance mechanisms - from behavior and physiology to microbiome science	Lee, CY; Scharf, ME	10.1016/j.cois.2024.101204	CURRENT OPINION IN INSECT SCIENCE	2024	None	None
1255	Pediococcus pentosaceus ZZ61 enhances growth performance and pathogenic resistance of silkworm Bombyx mori by regulating gut microbiota and metabolites	Zeng, Z; Tong, XL; Yang, Y; Zhang, YL; Deng, SW; Zhang, GZ; Dai, FY	10.1016/j.biortech.2024.130821	BIORESOURCE TECHNOLOGY	2024	None	None
1256	Microbe-induced plant resistance alters aphid inter-genotypic competition leading to rapid evolution with consequences for plant growth and aphid abundance	Xi, XQ; Dean, A; Zytynska, SE	10.1111/oik.10426	OIKOS	2024	None	None
1257	Bacterial communities and their predicted function change with the life stages of invasive C-strain Spodoptera frugiperda (J. E. Smith, 1797) (Lepidoptera: Noctuidae)	Banra, S; Choudhary, JS; Thakur, AK; Kumari, A; Oraon, PK; Naaz, N; Sahu, SK; Kumari, K	10.1007/s10530-024-03288-4	BIOLOGICAL INVASIONS	2024	None	None
1258	The life-history trait trade-offs mediated by reproduction and immunity in the brown planthopper, Nilaparvata lugens Stål	Sun, D; Wang, HF; Zeng, JH; Xu, QC; Wang, MY; Yu, XP; Shentu, X	10.1016/j.jia.2024.03.062	JOURNAL OF INTEGRATIVE AGRICULTURE	2024	None	None
1259	Limited variation in microbial communities across populations of Macrosteles leafhoppers (Hemiptera: Cicadellidae)	Mulio, SA; Zwolinska, A; Klejdysz, T; Prus-Frankowska, M; Michalik, A; Kolasa, M; Lukasik, P	10.1111/1758-2229.13279	ENVIRONMENTAL MICROBIOLOGY REPORTS	2024	None	None
1260	Phyllosphere bacterial composition from Brassica oleracea and Raphanus sativus , the feeding food for Plutella xylostella	Li, WH; Xiang, LG; Zheng, P; Tian, X; Wang, HC	10.1016/j.aspen.2024.102238	JOURNAL OF ASIA-PACIFIC ENTOMOLOGY	2024	None	None
1261	The threatened Pookila (Pseudomys novaehollandiae) hosts a diverse macrobiome of arthropods at varying risks of co-extinction	Kwak, ML; Burns, PA; Hastriter, MW; Shaw, JJ; Nakao, R	10.1007/s10841-024-00559-2	JOURNAL OF INSECT CONSERVATION	2024	None	None
1262	Ecological divergence despite common mating sites: Genotypes and symbiotypes shed light on cryptic diversity in the black bean aphid species complex	Gimmi, E; Wallisch, J; Vorburger, C	10.1038/s41437-024-00687-0	HEREDITY	2024	None	None
1263	Potential of house crickets Acheta domesticus L. (Orthoptera: Gryllidae) as a novel food source for integration in a co-cultivation system	Psarianos, M; Fricke, A; Altuntas, H; Baldermann, S; Schreiner, M; Schlueter, OK	10.1016/j.fufo.2024.100332	FUTURE FOODS	2024	None	None
1264	Orfamide production in Pseudomonas protegens CHA0T promotes rhizospheric colonization and influences assemblage of the bacterial community of wheat roots in soil	Muzlera, A; Sobrero, P; Agaras, B; Valverde, C	10.1016/j.rhisph.2024.100882	RHIZOSPHERE	2024	None	None
1265	Metagenomic and transcriptomic analysis revealing the impact of oxytetracycline and ciprofloxacin on gut microbiota and gene expression in the Chinese giant salamander (Andrias davidianus)	Ye, T; He, SM; Li, JH; Luo, JL; Yang, SX; Wang, P; Li, C	10.1016/j.aquatox.2024.106925	AQUATIC TOXICOLOGY	2024	None	None
1266	Synergistic Insecticidal Effect of Photorhabdus luminescens and Bacillus thuringiensis against Fall Armyworm (Spodoptera frugiperda)	Chang, TY; Hsieh, CY; Wu, LH	10.3390/agriculture14060864	AGRICULTURE-BASEL	2024	None	None
1267	Description and prevalence of gregarines infecting the amphipod Gammarus pulex, in the Water of Leith, Scotland, UK	Mckinley, K; Tsaousis, AD; Rückert, S	10.1016/j.ejop.2024.126084	EUROPEAN JOURNAL OF PROTISTOLOGY	2024	None	None
1268	Microbiome changes in Akanthomyces attenuatus JEF-147-infected two-spotted spider mites	Song, GHY; Shin, D; Kim, JS	10.1016/j.jip.2024.108102	JOURNAL OF INVERTEBRATE PATHOLOGY	2024	None	None
1269	The vector-symbiont affair: a relationship as (im)perfect as it can be	Polycarpo, CR; Walter-Nuno, AB; Azevedo-Reis, L; Paiva-Silva, GO	10.1016/j.cois.2024.101203	CURRENT OPINION IN INSECT SCIENCE	2024	None	None
1270	Effects of imidacloprid combined with validamycin on the population fitness and symbiotic of Nilaparvata lugens (Hemiptera: Delphacidae)	Liu, YP; Sun, F; Zhong, YQ; Wang, Q; Yu, XP; Shentu, X	10.1016/j.pestbp.2024.105973	PESTICIDE BIOCHEMISTRY AND PHYSIOLOGY	2024	None	None
1271	Immune interactions between mosquitoes and microbes during midgut colonization	Cai, JA; Christophides, GK	10.1016/j.cois.2024.101195	CURRENT OPINION IN INSECT SCIENCE	2024	None	None
1272	Reveal of Gut Microbiota of Nymphs Ameletus inopinatus (Eaton), 1887 (Ephemeroptera: Ameletidae) with Molecular and Microbiological Analyzes	Ertorun, N; Mutlu, MB	10.1134/S1062359024606554	BIOLOGY BULLETIN	2024	None	None
1273	Microbiome of lovebug (Plecia longiforceps) in Seoul, South Korea	Yi, MH; Choi, JH; Kim, M; Chavarria, X; Yun, S; Oh, S; Kang, D; Yong, TS; Kim, JY	10.1128/spectrum.03809-23	MICROBIOLOGY SPECTRUM	2024	None	None
1274	Insect live larvae as a new nutritional model in duck: effects on gut health	Colombino, E; Gariglio, M; Biasato, I; Ferrocino, I; Pozzo, S; Fragola, E; Battisti, E; Zanet, S; Ferroglio, E; Capucchio, MT; Schiavone, A	10.1186/s42523-024-00316-5	ANIMAL MICROBIOME	2024	None	None
1275	Co-habiting ants and silverfish display a converging feeding ecology	Parmentier, T; Molero-Baltanás, R; Valdivia, C; Gaju-Ricart, M; Boeckx, P; Lukasik, P; Wybouw, N	10.1186/s12915-024-01914-0	BMC BIOLOGY	2024	None	None
1276	Arbuscular mycorrhizal symbiosis with Rhizophagus irregularis DAOM197198 modifies the root transcriptome of walnut trees	Durney, C; Boussageon, R; El-Mjiyad, N; Wipf, D; Courty, PE	10.1007/s00572-024-01152-w	MYCORRHIZA	2024	None	None
1277	Biocontrol potential of six Heterorhabditis bacteriophora strains isolated in the Azores Archipelago	Beltri, R; Monteiro, HR; Toubarro, D; Simoes, N; Garriga, A	10.1017/S0022149X24000336	JOURNAL OF HELMINTHOLOGY	2024	None	None
1278	Microbial dynamics and vertical transmission of Escherichia coli across consecutive life stages of the black soldier fly (Hermetia illucens)	Van Looveren, N; Ijdema, F; van der Heijden, N; Van der Borght, M; Vandeweyer, D	10.1186/s42523-024-00317-4	ANIMAL MICROBIOME	2024	None	None
1279	Pathogen-microbiome interactions and the virulence of an entomopathogenic fungus	Kolp, MR; Acosta, YD; Brewer, W; Nichols, HL; Goldstein, EB; Tallapragada, K; Parker, BJ	10.1128/aem.02293-23	APPLIED AND ENVIRONMENTAL MICROBIOLOGY	2024	None	None
1280	Root inoculation with beneficial soil microbes enhances indirect plant defences induced by insect feeding and egg deposition	Alinç, T; Peri, E; Torta, L; Guarino, S; Colazza, S; Lievens, B; Cusumano, A	10.1111/1365-2435.14594	FUNCTIONAL ECOLOGY	2024	None	None
1281	Understanding bark beetle outbreaks: exploring the impact of changing temperature regimes, droughts, forest structure, and prospects for future forest pest management	Singh, VV; Naseer, A; Mogilicherla, K; Trubin, A; Zabihi, K; Roy, A; Jakus, R; Erbilgin, N	10.1007/s11157-024-09692-5	REVIEWS IN ENVIRONMENTAL SCIENCE AND BIO-TECHNOLOGY	2024	None	None
1282	Plant growth-promoting rhizobacteria modulate induced corn defense against Spodoptera litura (Lepidoptera: Noctuidae)	Cortez, AO Jr; Yoshinaga, N; Mori, N; Hwang, SY	10.1093/bbb/zbae073	BIOSCIENCE BIOTECHNOLOGY AND BIOCHEMISTRY	2024	None	None
1283	Discovery of Epichloë as novel endophytes of Psathyrostachys lanuginosa in China and their alkaloid profiling	Chen, TX; Wang, T; Du, MX; Malik, K; Li, CJ; Bao, GS	10.3389/fmicb.2024.1383923	FRONTIERS IN MICROBIOLOGY	2024	None	None
1284	The floral interface: a playground for interactions between insect pollinators, microbes, and plants	Lignon, VA; Mas, F; Jones, EE; Kaiser, C; Dhami, MK	10.1080/03014223.2024.2353285	NEW ZEALAND JOURNAL OF ZOOLOGY	2024	None	None
1285	Differential gene expression in the insect vector Anasa tristis in response to symbiont colonization but not infection with a vectored phytopathogen	Mendiola, SY; Chen, JZ; Lukubye, B; Civitello, DJ; Vega, NM; Gerardo, NM	10.3389/fevo.2024.1390625	FRONTIERS IN ECOLOGY AND EVOLUTION	2024	None	None
1286	Implications of bacteria-bacteria interactions within the plant microbiota for plant health and productivity	Barone, GD; Zhou, YQ; Wang, HK; Xu, SD; Ma, ZH; Cernava, T; Chen, Y	10.1631/jzus.B2300914	JOURNAL OF ZHEJIANG UNIVERSITY-SCIENCE B	2024	None	None
1287	Symbiotic secrets: exploring the gut microbiome of Aedes aegypti larvae and its role in mosquito physiology	Francis, CFS; Sebastian, H; Sudhikumar, AV; Aneesh, EM	10.1007/s42690-024-01257-x	INTERNATIONAL JOURNAL OF TROPICAL INSECT SCIENCE	2024	None	None
1288	Nicotinamide deficiency promotes imidacloprid resistance via activation of ROS/CncC signaling pathway-mediated UGT detoxification in Nilaparvata lugens	Deng, MQ; Xiao, TX; Xu, XY; Wang, WX; Yang, ZM; Lu, K	10.1016/j.scitotenv.2024.172035	SCIENCE OF THE TOTAL ENVIRONMENT	2024	None	None
1289	Continuous Monoculture Alters the Fungal Community and Accumulates Potential Pathogenic Strains in the Rhizosphere of Codonopsis pilosula	Zhao, X; Liu, Y; Yue, L; Tian, Y; Zhou, Q; Wang, Y; Liu, SF; Guo, ZH; Zhang, YB; Wang, RY	10.1094/PBIOMES-11-23-0120-R	PHYTOBIOMES JOURNAL	2024	None	None
1290	A new species of Ficotarsonemus (Acari: Heterostigmata: Tarsonemidae) from the syconium of the sandpaper fig Ficus coronata	Seeman, OD; Baker, MR	10.1080/01647954.2024.2336010	INTERNATIONAL JOURNAL OF ACAROLOGY	2024	None	None
1291	Establishment and partial characterisation of a new cell line derived from adult tissues of the tsetse fly Glossina morsitans morsitans	Bell-Sakyi, L; Haines, LR; Petrucci, G; Beliavskaia, A; Hartley, C; Khoo, JJ; Makepeace, BL; Abd-Alla, AMM; Darby, AC	10.1186/s13071-024-06310-9	PARASITES & VECTORS	2024	None	None
1292	The ncRNA-mediated regulatory networks of defensins and lysozymes in Riptortus pedestris: involvement in response to gut bacterial disturbances	Ren, YP; Fu, SY; Dong, WH; Chen, JH; Xue, HJ; Bu, WJ	10.3389/fmicb.2024.1386345	FRONTIERS IN MICROBIOLOGY	2024	None	None
1293	Early impact assessment of the paninvasive polyphagous shot hole borer beetle on commercial pear production	Neethling, EC; Engelbrecht, K; Roets, F; Crous, CJ	10.1111/eea.13466	ENTOMOLOGIA EXPERIMENTALIS ET APPLICATA	2024	None	None
1294	Toxicity of Spirotetramat and Cell-free Supernatants of Xenorhabdus and Photorhabdus Bacteria On the Citrus Mealybug, Planococcus Citri and Its Coccinellid Predator, Cryptolaemus Montrouzieri	Özdemir, M; Yüksel, E	10.1007/s10343-024-00990-0	JOURNAL OF CROP HEALTH	2024	None	None
1295	Effect of the host plant on the life history, behaviour and fungal community of a fungus-farming ambrosia beetle	Melet, A; Biedermann, PHW	10.1111/een.13341	ECOLOGICAL ENTOMOLOGY	2024	None	None
1296	Isolation, characterization and functional analysis of a bacteriophage targeting Culex pipiens pallens resistance-associated Aeromonas hydrophila	Li, JZ; Du, JJ; Ding, GS; Zhang, WX; Zhou, YH; Xu, YD; Zhou, D; Sun, Y; Liu, XQ; Shen, B	10.1186/s13071-024-06281-x	PARASITES & VECTORS	2024	None	None
1297	Dynamics and drivers of fungal communities in a multipartite ant-plant association	Barrajon-Santos, V; Nepel, M; Hausmann, B; Voglmayr, H; Woebken, D; Mayer, VE	10.1186/s12915-024-01897-y	BMC BIOLOGY	2024	None	None
1298	Symbiont infection and psyllid haplotype influence phenotypic plasticity during host switching events	Gebiola, M; Mauck, KE	10.1111/een.13342	ECOLOGICAL ENTOMOLOGY	2024	None	None
1299	The species and abundance of gut bacteria both positively impact Phortica okadai behavior	Li, D; Wang, LJ; Wang, L; Gou, YT; Luo, B; Yan, R; Liu, H	10.1186/s13071-024-06297-3	PARASITES & VECTORS	2024	None	None
1300	Complexity of responses to ionizing radiation in plants, and the impact on interacting biotic factors	Mishra, S; Duarte, GT; Horemans, N; Ruytinx, J; Gudkov, D; Danchenko, M	10.1016/j.scitotenv.2024.171567	SCIENCE OF THE TOTAL ENVIRONMENT	2024	None	None
1301	Biology of Euwallacea interjectus, an emerging poplar pest, reared on an ambrosia beetle artificial diet and medium of fungal symbiont	Zheng, LL; Lai, SC; Zhou, Y; Jiang, N; Hao, DJ; Dai, LL	10.1017/S0007485324000233	BULLETIN OF ENTOMOLOGICAL RESEARCH	2024	None	None
1302	Antibiotic exposure alters the honeybee gut microbiota and may interfere with the honeybee behavioral caste transition	Zhang, ZJ; Mu, XH; Cao, QN; Zhai, YF; Zheng, L; Liu, Y; Zheng, H; Zhang, X	10.1111/1744-7917.13374	INSECT SCIENCE	2024	None	None
1303	Genomic evidence for the widespread presence of GH45 cellulases among soil invertebrates	Muelbaier, H; Arthen, F; Collins, G; Hickler, T; Hohberg, K; Lehmitz, R; Pauchet, Y; Pfenninger, M; Potapov, A; Romahn, J; Schaefer, I; Scheu, S; Schneider, C; Ebersberger, I; Bálint, M	10.1111/mec.17351	MOLECULAR ECOLOGY	2024	None	None
1304	Cereal weevils' antimicrobial peptides: at the crosstalk between development, endosymbiosis and immune response	Galambos, N; Vincent-Monegat, C; Vallier, A; Parisot, N; Heddi, A; Zaidman-Rémy, A	10.1098/rstb.2023.0062	PHILOSOPHICAL TRANSACTIONS OF THE ROYAL SOCIETY B-BIOLOGICAL SCIENCES	2024	None	None
1305	Innate immunity in Aedes mosquitoes: from pathogen resistance to shaping the microbiota	Hixson, B; Chen, R; Buchon, N	10.1098/rstb.2023.0063	PHILOSOPHICAL TRANSACTIONS OF THE ROYAL SOCIETY B-BIOLOGICAL SCIENCES	2024	None	None
1306	Effects of baculovirus infection on intestinal microflora of BmNPV resistant and susceptible strain silkworm	Liu, SH; Zhang, Y; Guo, ZX; Ayaz, S; Wang, YX; Huang, ZH; Cao, HH; Xu, JP	10.1093/jee/toae088	JOURNAL OF ECONOMIC ENTOMOLOGY	2024	None	None
1307	Dinotefuran exposure alters biochemical, metabolomic, gut microbiome, and growth responses in decapoda pacific white shrimp Penaeus vannamei	Fu, ZQ; Lin, ZY; Huang, KQ; Li, ZF; Luo, Z; Han, FL; Li, E	10.1016/j.jhazmat.2024.133930	JOURNAL OF HAZARDOUS MATERIALS	2024	None	None
1308	High temperature treatment optimized for symbiont suppression in an obligatory gut bacterial symbiosis in the stinkbug Plautia stali (Hemiptera: Pentatomidae)	Cai, WJ; Moriyama, M; Fukatsu, T	10.1007/s13355-024-00874-9	APPLIED ENTOMOLOGY AND ZOOLOGY	2024	None	None
1309	PacBio Hi-Fi genome assembly of Sipha maydis, a model for the study of multipartite mutualism in insects	Renoz, F; Parisot, N; Baa-Puyoulet, P; Gerlin, L; Fakhour, S; Charles, H; Hance, T; Calevro, F	10.1038/s41597-024-03297-x	SCIENTIFIC DATA	2024	None	None
1310	Evaluation of non-invasive dsRNA delivery methods for the development of RNA interference in the Asian tiger mosquito Aedes albopictus	Girard, M; Berthaud, V; Martin, E; Vallon, L; Rebollo, R; Vallier, A; Vigneron, A; Hay, AE; Moro, CV; Minard, G	10.1007/s10340-024-01779-w	JOURNAL OF PEST SCIENCE	2024	None	None
1311	Bioprospecting the gut microbiome of major weevil pests of banana	Puranik, S; Vyas, M; Byregowda, VY; Govindaraju, GK; Gandham, K; Damodaram, KJP	10.1007/s42690-024-01201-z	INTERNATIONAL JOURNAL OF TROPICAL INSECT SCIENCE	2024	None	None
1312	A novel oviposition trap for studying the egg-laying behavior of emerald ash borer	Duan, JJ	10.1007/s10340-024-01770-5	JOURNAL OF PEST SCIENCE	2024	None	None
1313	Field inoculation of arbuscular mycorrhizal fungi improves quality attributes and yield of melon (Cucumis melo)	Benkebboura, A; Zoubi, B; Akachoud, O; Gholam, C; Qaddoury, A	10.1080/14620316.2023.2272150	JOURNAL OF HORTICULTURAL SCIENCE & BIOTECHNOLOGY	2024	None	None
1314	Gut yeast diversity of Helicoverpa armigera (Lepidoptera: Noctuidae) under different dietary conditions	Yu, M; Li, Y; Ji, JY; Lei, YH; Sun, YF	10.3389/fmicb.2024.1287083	FRONTIERS IN MICROBIOLOGY	2024	None	None
1315	De Novo Genome Assembly and Annotation of Leptosia nina Provide New Insights into the Evolutionary Dynamics of Genes Involved in Host-Plant Adaptation of Pierinae Butterflies	Okamura, Y; Vogel, H	10.1093/gbe/evae105	GENOME BIOLOGY AND EVOLUTION	2024	None	None
1316	Bioluminescence - The Vibrant Glow of Nature and its Chemical Mechanisms	Schramm, S; Weiss, D	10.1002/cbic.202400106	CHEMBIOCHEM	2024	None	None
1317	Venom-microbiomics of eight species of Neotropical spiders from the Theraphosidae family	Viquez, C; Rojas-Gaetjens, D; Mesen-Porras, E; Avendano, R; Sasa, M; Lomonte, B; Chavarria, M	10.1093/jambio/lxae113	JOURNAL OF APPLIED MICROBIOLOGY	2024	None	None
1318	Gregarines impact consumption and development but not glucosinolate metabolism in the mustard leaf beetle	Barber, A; Friedrichs, J; Müller, C	10.3389/fphys.2024.1394576	FRONTIERS IN PHYSIOLOGY	2024	None	None
1319	Managing Super Pests: Interplay between Pathogens and Symbionts Informs Biocontrol of Whiteflies	Yan, WL; Wang, SX; Liu, JL; Zhai, D; Lu, H; Li, JJ; Bai, RE; Lei, CY; Song, LY; Zhao, CC; Yan, FM	10.3390/microorganisms12050887	MICROORGANISMS	2024	None	None
1320	Chewing through challenges: Exploring the evolutionary pathways to wood-feeding in insects	Beza-Beza, CF; Wiegmann, BM; Ware, JA; Petersen, M; Gunter, N; Cole, ME; Schwarz, M; Bertone, MA; Young, D; Mikaelyan, A	10.1002/bies.202300241	BIOESSAYS	2024	None	None
1321	Heterogeneous features and deep learning networks fusion-based pest detection, prevention and controlling system using IoT and pest sound analytics in a vast agriculture system	Ali, MA; Sharma, AK; Dhanaraj, RK	10.1016/j.compeleceng.2024.109146	COMPUTERS & ELECTRICAL ENGINEERING	2024	None	None
1322	AI-enabled IoT-based pest prevention and controlling system using sound analytics in large agricultural field	Ali, MA; Dhanaraj, RK; Kadry, S	10.1016/j.compag.2024.108844	COMPUTERS AND ELECTRONICS IN AGRICULTURE	2024	None	None
1323	Yeast-insect interactions in southern Africa: Tapping the diversity of yeasts for modern bioprocessing	Makopa, TP; Ncube, T; Alwasel, S; Boekhout, T; Zhou	10.1002/yea.3935	YEAST	2024	None	None
1324	Automated detection of an insect-induced keystone vegetation phenotype using airborne LiDAR	Wang, ZY; Huben, R; Boucher, PB; Van Amburg, C; Zeng, JMY; Chung, NA; Wang, JCY; King, J; Knecht, RJ; Ng'iru, I; Baraza, A; Baker, CCM; Martins, DJ; Pierce, NE; Davies, AB	10.1111/2041-210X.14298	METHODS IN ECOLOGY AND EVOLUTION	2024	None	None
1325	Biodegradation of various grades of polyethylene microplastics by Tenebrio molitor and Tenebrio obscurus larvae: Effects on their physiology	Ding, MQ; Ding, J; Zhang, ZR; Li, MX; Cui, CH; Pang, JW; Xing, DF; Ren, NQ; Wu, WM; Yang, SS	10.1016/j.jenvman.2024.120832	JOURNAL OF ENVIRONMENTAL MANAGEMENT	2024	None	None
1326	The veterinary parasiticide ivermectin increased the activity of an enzyme that mediates soil chitin degradation on a prairie grassland	Lupwayi, NZ; Floate, KD; Petri, RM	10.1016/j.apsoil.2024.105338	APPLIED SOIL ECOLOGY	2024	None	None
1327	Physiological Measurements and Transcriptomics Reveal the Fitness Costs of Monochamus saltuarius to Bursaphelenchus xylophilus	Li, JX; Fu, NN; Ge, SX; Ren, LL; Luo, YQ	10.3390/ijms25094906	INTERNATIONAL JOURNAL OF MOLECULAR SCIENCES	2024	None	None
1328	Challenges of Robust RNAi-Mediated Gene Silencing in Aedes Mosquitoes	Prates, LHF; Fiebig, J; Schlosser, H; Liapi, E; Rehling, T; Lutrat, C; Bouyer, J; Sun, Q; Wen, H; Xi, ZY; Schetelig, MF; Haecker, I	10.3390/ijms25105218	INTERNATIONAL JOURNAL OF MOLECULAR SCIENCES	2024	None	None
1329	The Role of Bacteria in Acute Oak Decline in South-West Poland	Tkaczyk, M; Sikora, K	10.3390/microorganisms12050993	MICROORGANISMS	2024	None	None
1330	Turnover importance: Operationalizing beta diversity to quantify the generalism continuum	Morley, L; Crain, BJ; Krupnick, G; Spalink, D	10.1111/2041-210X.14324	METHODS IN ECOLOGY AND EVOLUTION	2024	None	None
1331	Termitidicoccus mucosus gen. nov. sp. nov. a novel Verrucomicrobiota species isolated from Reticulitermes chinensis gives insights of high adaptability of symbiotic bacteria to termite gut ecosystem	Mei, C; Shi, Y; Wang, Y; Qiu, ZY; Yang, H	10.1016/j.resmic.2023.104173	RESEARCH IN MICROBIOLOGY	2024	None	None
1332	Mitochondrial genome fragmentation is correlated with increased rates of molecular evolution	Najer, T; Doña, J; Bucek, A; Sweet, AD; Sychra, O; Johnson, KP	10.1371/journal.pgen.1011266	PLOS GENETICS	2024	None	None
1333	Pan-Genome Analysis of Wolbachia, Endosymbiont of Diaphorina citri, Reveals Independent Origin in Asia and North America	Zhang, JH; Liu, Q; Dai, LY; Zhang, ZJ; Wang, YS	10.3390/ijms25094851	INTERNATIONAL JOURNAL OF MOLECULAR SCIENCES	2024	None	None
1334	Beneficial efficacy and mode of action of probiotic Bacillus subtilis SWL-19 on the silkworm (Bombyx mori L.)	Li, GN; Xiao, Y; Leng, J; Lou, QN; Zhao, TF	10.1007/s13199-024-00986-4	SYMBIOSIS	2024	None	None
1335	Interaction of Trypanosoma cruzi, Triatomines and the Microbiota of the Vectors-A Review	Schaub, GA	10.3390/microorganisms12050855	MICROORGANISMS	2024	None	None
1336	Genetically optimizing soybean nodulation improves yield and protein content	Zhong, XB; Wang, J; Shi, XL; Bai, MY; Yuan, CC; Cai, CL; Wang, N; Zhu, XM; Kuang, HQ; Wang, X; Su, JQ; He, X; Liu, X; Yang, WQ; Yang, CY; Kong, FJ; Wang, ER; Guan, YF	10.1038/s41477-024-01696-x	NATURE PLANTS	2024	None	None
1337	Redbay (Persea borbonia L. Spreng) Seedling and Sapling Growth and Recruitment Near Trees with and without Putative Resistance to Laurel Wilt Disease	Eicholtz, M; Smith, J; Vogel, J	10.3390/f15050817	FORESTS	2024	None	None
1338	Synergistic resistance of honeybee ( Apis mellifera ) and their gut microorganisms to fluvalinate stress	Liu, JH; Liao, CH; Li, Z; Shi, XX; Wu, XB	10.1016/j.pestbp.2024.105865	PESTICIDE BIOCHEMISTRY AND PHYSIOLOGY	2024	None	None
1339	A concept for international societally relevant microbiology education and microbiology knowledge promulgation in society	Timmis, K; Hallsworth, JE; McGenity, TJ; Armstrong, R; Colom, MF; Karahan, ZC; Chavarria, M; Bernal, P; Boyd, ES; Ramos, JL; Kaltenpoth, M; Pruzzo, C; Clarke, G; Lopez-Garcia, P; Yakimov, MM; Perlmutter, J; Greening, C; Eloe-Fadrosh, E; Verstraete, W; Nunes, OC; Kotsyurbenko, O; Nikel, PI; Scavone, P; Haeggblom, MM; Lavigne, R; Le Roux, F; Timmis, JK; Parro, V; Michan, C; Garcia, JL; Casadevall, …	10.1111/1751-7915.14456	MICROBIAL BIOTECHNOLOGY	2024	None	None
1340	Local circular economy: BSF insect rearing in the Italian Agri-Food Industry	Cattaneo, A; Meneguz, M; Dabbou, S; Tambone, F; Scaglia, B	10.1016/j.wasman.2024.03.016	WASTE MANAGEMENT	2024	None	None
1341	Elicitors of plant defenses as a standalone tactic failed to provide sufficient protection to fruits against spotted-wing drosophila	Quadrel, A; Urbaneja-Bernat, P; Holdcraft, R; Rodriguez-Saona, C	10.3389/fagro.2024.1381342	FRONTIERS IN AGRONOMY	2024	None	None
1342	Host-pathogen interaction between the African fig fly, Zaprionus indianus, and its external mycobiome under laboratory conditions	Sharma, A; Ramniwas, S; Kumar, G; Raj, K	10.1111/eea.13457	ENTOMOLOGIA EXPERIMENTALIS ET APPLICATA	2024	None	None
1343	Natural products from Xenorhabdus and Photorhabdus show promise as biolarvicides against Aedes albopictus	Touray, M; Ulug, D; Gulsen, SH; Cimen, H; Hazir, C; Bode, HB; Hazir, S	10.1002/ps.8127	PEST MANAGEMENT SCIENCE	2024	None	None
1344	Could bacteriophages be used as a novel pest management tool to control gut endosymbionts in Western Flower Thrips?	Krueger, S; Kroj, A; Lehnherr, T; Lehnherr, H; Stuiver, M	10.3389/fagro.2024.1334561	FRONTIERS IN AGRONOMY	2024	None	None
1345	Impacts of continuous cropping on the rhizospheric and endospheric microbial communities and root exudates of Astragalus mongholicus	Zhou, Q; Wang, Y; Yue, L; Ye, AL; Xie, XF; Zhang, ML; Tian, Y; Liu, Y; Turatsinze, AN; Constantine, U; Zhao, X; Zhang, YB; Wang, RY	10.1186/s12870-024-05024-5	BMC PLANT BIOLOGY	2024	None	None
1346	In silico biotechnological potential of Bacillus sp. strain MHSD_37 bacterial endophyte	Maumela, P; Khwathisi, A; Madala, NE; Serepa-Dlamini, MH	10.1186/s12864-024-10305-2	BMC GENOMICS	2024	None	None
1347	The role of host traits and geography in shaping the gut microbiome of insectivorous bats	Dai, WT; Leng, HX; Li, J; Li, AQ; Li, ZL; Zhu, Y; Li, XL; Jin, LR; Sun, KP; Feng, J	10.1128/msphere.00087-24	MSPHERE	2024	None	None
1348	Anti-herbivory defences delivered by Epichloë fungal endophytes: a quantitative review of alkaloid concentration variation among hosts and plant parts	Realini, FM; Escobedo, VM; Ueno, AC; Bastías, DA; Schardl, CL; Biganzoli, F; Gundel, PE	10.1093/aob/mcae014	ANNALS OF BOTANY	2024	None	None
1349	Enhanced gut microbiome supplementation of essential amino acids in Diploptera punctata fed low-protein plant-based diet	Ayayee, PA; Petersen, N; Riusch, J; Rauter, C; Larsen, T	10.3389/finsc.2024.1396984	FRONTIERS IN INSECT SCIENCE	2024	None	None
1350	Paleocene origin of a streamlined digestive symbiosis in leaf beetles	Garcia-Lozano, M; Henzler, C; Porras, MAG; Pons, I; Berasategui, A; Lanz, C; Budde, H; Oguchi, K; Matsuura, Y; Pauchet, Y; Goffredi, S; Fukatsu, T; Windsor, D; Salem, H	10.1016/j.cub.2024.01.070	CURRENT BIOLOGY	2024	None	None
1351	Forbs, graminoids, and lepidopterans: breadth and seasonal variation in the diet of the New Mexico jumping mouse (Zapus luteus)	Sanchez, DE; Dikeman, AL; Lyman, JA; Zahratka, J; Fofanov, V; Walker, FM; Chambers, CL	10.1093/jmammal/gyae026	JOURNAL OF MAMMALOGY	2024	None	None
1352	Bio-inspired algorithms for feature engineering: analysis, applications and future research directions	Rajput, V; Mulay, P; Mahajan, CM	10.1108/IDD-11-2022-0118	INFORMATION DISCOVERY AND DELIVERY	2024	None	None
1353	Burkholderia ambifaria H8 as an effective biocontrol strain against maize stalk rot via producing volatile dimethyl disulfide	Chen, XY; Liu, JR; Chen, AJ; Wang, L; Jiang, XZ; Gong, AD; Liu, WD; Wu, HX	10.1002/ps.8119	PEST MANAGEMENT SCIENCE	2024	None	None
1354	Intestinal microbial diversity in domestic honey bees and evaluation of their probiotic properties	Cho, ES; Kim, HJ; Lee, JH; Hwang, CY; Siziya, IN; Kwon, HW; Seo, MJ	10.1080/00218839.2024.2343980	JOURNAL OF APICULTURAL RESEARCH	2024	None	None
1355	Combining transinfected Wolbachia and a genetic sexing strain to control Aedes albopictus in laboratory-controlled conditions	Scussel, S; Gaudillat, B; Esnault, J; Lejarre, Q; Duployer, M; Lebon, C; Benlali, A; Mavingui, P; Tortosa, P; Cattel, J	10.1098/rspb.2024.0429	PROCEEDINGS OF THE ROYAL SOCIETY B-BIOLOGICAL SCIENCES	2024	None	None
1356	The growth promotion in endophyte symbiotic plants does not penalise the resistance to herbivores and bacterial microbiota	Zhang, W; Gundel, PE; Jáuregui, R; Card, SD; Mace, WJ; Johnson, RD; Bastías, DA	10.1111/pce.14912	PLANT CELL AND ENVIRONMENT	2024	None	None
[truncated: 6,653 more rows]

## Sheet: Table S3
Table S3 Taxonomic composition of Chilo suppressalis gut microbiota
[truncated: 4,621 more rows]
